# Supplementary material for: A Genome-Wide Association Study of the Maize Hypersensitive Defense Response Identifies Genes That Cluster in Related Pathways
Source: PLoS Genet. 2014 Aug 28;10(8):e1004562. doi: 10.1371/journal.pgen.1004562 (PMC4148229; doi:10.1371/journal.pgen.1004562)
Supplement: File S1 — QTL genetic and physical map 95% support interval for LES_HTR_SWR_DTAR. (TXT) [file pgen.1004562.s010.txt]

Trait	chr	marker	cM	pos	left_marker	left_cM	left_pos	right_marker	right_cM	right_pos	interval(cM)	interval(bp)
LESqtl1	1	m201*pop	35.2	18,916,127	m196*pop	34.2	17,852,723	m206*pop	36.2	19,979,530	2	2,126,807
LESqtl2	1	m317*pop	58.4	40,685,432	m312*pop	57.4	39,638,275	m322*pop	59.4	42,814,259	2	3,175,984
LESqtl3	1	m793*pop	153.6	258,547,596	m783*pop	151.6	256,489,030	m803*pop	155.6	259,776,146	4	3,287,116
LESqtl4	2	m1287*po	43	16,408,528	m1237*po	33	11,646,898	m1292*po	44	16,778,892	11	5,131,994
LESqtl5	2	m1489*po	83.4	170,481,916	m1479*po	81.4	157,698,884	m1499*po	85.4	176,881,254	4	19,182,370
LESqtl6	2	m1576*po	100.8	192,506,605	m1571*po	99.8	191,389,147	m1586*po	102.8	194,741,523	3	3,352,376
LESqtl7	3	m2188*po	60.2	127,145,614	m2183*po	59.2	120,327,744	m2193*po	61.2	133,107,253	2	12,779,509
LESqtl8	3	m2368*po	96.2	186,659,450	m2328*po	88.2	178,898,669	m2398*po	102.2	196,018,961	14	17,120,292
LESqtl9	4	m2978*po	56.2	71,640,363	m2968*po	54.2	43,214,166	m2993*po	59.2	138,005,665	5	94,791,499
LESqtl10	4	m3202*po	101	187,246,739	m3187*po	98	185,120,016	m3212*po	103	189,431,381	5	4,311,365
LESqtl11	5	m3503*po	10.2	3,450,189	m3498*po	9.2	3,186,168	m3513*po	12.2	3,952,741	3	766,573
LESqtl12	5	m3815*po	72.6	147,791,983	m3795*po	68.6	84,885,005	m3830*po	75.6	161,565,005	7	76,680,000
LESqtl13	6	m4457*po	45	122,336,047	m4442*po	42	117,180,213	m4472*po	48	129,848,876	6	12,668,663
LESqtl14	7	m5067*po	55.6	115,951,976	m5057*po	53.6	111,953,010	m5082*po	58.6	121,950,424	5	9,997,414
LESqtl15	8	m5831*po	70.6	139,355,739	m5826*po	69.6	135,827,760	m5836*po	71.6	141,914,055	2	6,086,295
LESqtl16	9	m6353*po	28.8	16,503,272	m6348*po	27.8	16,116,657	m6358*po	29.8	16,858,233	2	741,576
LESqtl17	9	m6447*po	47.6	95,287,359	m6442*po	46.6	89,810,755	m6452*po	48.6	98,463,451	2	8,652,696
LESqtl18	9	m6536*po	65.4	135,353,570	m6531*po	64.4	133,999,666	m6551*po	68.4	137,404,291	4	3,404,625
LESqtl19	10	m6874*po	4.2	3,648,932	m6864*po	2.2	3,083,920	m6889*po	7.2	4,369,442	5	1,285,522
LESqtl20	10	m7027*po	34.8	22,979,734	m7022*po	33.8	19,234,062	m7032*po	35.8	30,868,206	2	11,634,144
LESqtl21	10	m7229*po	75.2	142,193,827	m7209*po	71.2	140,763,264	m7239*po	77.2	142,742,082	6	1,978,818
HTRqtl1	1	m197*pop	34.4	18,065,404	m192*pop	33.4	17,256,105	m202*pop	35.4	19,128,807	2	1,872,702
HTRqtl2	1	m416*pop	78.2	74,474,687	m401*pop	75.2	68,938,681	m421*pop	79.2	76,320,022	4	7,381,341
HTRqtl3	2	m1287*po	43	16,408,528	m1282*po	42	16,038,163	m1302*po	46	17,519,622	4	1,481,459
HTRqtl4	2	m1495*po	84.6	175,104,072	m1480*po	81.6	160,579,525	m1510*po	87.6	179,961,795	6	19,382,270
HTRqtl5	2	m1582*po	102	193,847,556	m1572*po	100	191,612,638	m1587*po	103	194,965,015	3	3,352,377
HTRqtl6	3	m2187*po	60	126,207,716	m2157*po	54	29,865,780	m2197*po	62	136,788,391	8	106,922,611
HTRqtl7	4	m2978*po	56.2	71,640,363	m2968*po	54.2	43,214,166	m2988*po	58.2	125,899,580	4	82,685,414
HTRqtl8	4	m3207*po	102	188,068,827	m3197*po	100	186,323,664	m3222*po	105	191,986,520	5	5,662,856
HTRqtl9	5	m3509*po	11.4	3,732,012	m3499*po	9.4	3,246,399	m3534*po	16.4	4,848,756	7	1,602,357
HTRqtl10	5	m3797*po	69	87,418,244	m3782*po	66	73,833,475	m3802*po	70	117,107,702	4	43,274,227
HTRqtl11	5	m4216*po	152.8	216,259,952	m4211*po	151.8	215,767,539	m4224*po	154.4	217,759,022	2.6	1,991,483
HTRqtl12	6	m4468*po	47.2	127,949,264	m4453*po	44.2	120,136,318	m4473*po	48.2	129,994,297	4	9,857,979
HTRqtl13	7	m4994*po	41	14,586,792	m4949*po	32	8,732,402	m5004*po	43	16,759,756	11	8,027,354
HTRqtl14	8	m5872*po	78.8	151,282,629	m5857*po	75.8	147,620,807	m5877*po	79.8	152,509,010	4	4,888,203
HTRqtl15	9	m6354*po	29	16,574,264	m6349*po	28	16,200,311	m6359*po	30	16,929,226	2	728,915
HTRqtl16	9	m6444*po	47	93,381,704	m6439*po	46	83,939,473	m6449*po	48	96,557,796	2	12,618,323
HTRqtl17	10	m6875*po	4.4	3,705,433	m6865*po	2.4	3,140,421	m6880*po	5.4	3,987,938	3	847,517
HTRqtl18	10	m7025*po	34.4	21,481,465	m7020*po	33.4	17,092,426	m7030*po	35.4	25,227,138	2	8,134,712
HTRqtl19	10	m7229*po	75.2	142,193,827	m7214*po	72.2	141,119,859	m7239*po	77.2	142,742,082	5	1,622,223
SWRqtl1	1	m198*pop	34.6	18,278,085	m193*pop	33.6	17,525,988	m203*pop	35.6	19,341,488	2	1,815,500
SWRqtl2	1	m413*pop	77.6	73,367,486	m408*pop	76.6	71,522,150	m448*pop	84.6	88,680,250	8	17,158,100
SWRqtl3	1	m716*pop	138.2	233,746,241	m711*pop	137.2	231,439,623	m741*pop	143.2	244,268,609	6	12,828,986
SWRqtl4	2	m1287*po	43	16,408,528	m1272*po	40	14,639,814	m1317*po	49	19,391,460	9	4,751,646
SWRqtl5	2	m1465*po	78.6	139,433,929	m1455*po	76.6	117,441,959	m1470*po	79.6	147,310,722	3	29,868,763
SWRqtl6	2	m1569*po	99.4	190,942,163	m1559*po	97.4	189,497,979	m1579*po	101.4	193,177,081	4	3,679,102
SWRqtl7	3	m2044*po	31.4	9,015,402	m2019*po	26.4	7,235,912	m2054*po	33.4	9,768,423	7	2,532,511
SWRqtl8	3	m2188*po	60.2	127,145,614	m2178*po	58.2	96,726,212	m2198*po	62.2	137,231,734	4	40,505,522
SWRqtl9	3	m2541*po	130.8	217,627,145	m2491*po	120.8	211,960,712	m2551*po	132.8	218,898,830	12	6,938,118
SWRqtl10	4	m2968*po	54.2	43,214,166	m2958*po	52.2	34,532,724	m2978*po	56.2	71,640,363	4	37,107,639
SWRqtl11	4	m3204*po	101.4	187,593,452	m3189*po	98.4	185,470,885	m3209*po	102.4	188,385,744	4	2,914,859
SWRqtl12	5	m3513*po	12.2	3,952,741	m3488*po	7.2	2,748,600	m3518*po	13.2	4,220,687	6	1,472,087
SWRqtl13	5	m3748*po	59.2	44,058,357	m3743*po	58.2	39,192,429	m3763*po	62.2	58,603,559	4	19,411,130
SWRqtl14	5	m3850*po	79.6	168,673,498	m3820*po	73.6	154,200,791	m3860*po	81.6	170,521,066	8	16,320,275
SWRqtl15	6	m4468*po	47.2	127,949,264	m4443*po	42.2	117,331,476	m4478*po	49.2	130,721,405	7	13,389,929
SWRqtl16	7	m5161*po	74.4	141,957,758	m5126*po	67.4	132,402,616	m5186*po	79.4	146,872,216	12	14,469,600
SWRqtl17	8	m5828*po	70	137,311,246	m5823*po	69	133,441,533	m5843*po	73	144,114,033	4	10,672,500
SWRqtl18	9	m6351*po	28.4	16,361,287	m6341*po	26.4	15,491,939	m6356*po	29.4	16,716,249	3	1,224,310
SWRqtl19	9	m6427*po	43.6	27,299,090	m6422*po	42.6	25,727,342	m6442*po	46.6	89,810,755	4	64,083,413
SWRqtl20	10	m6876*po	4.6	3,761,934	m6856*po	0.6	2,631,911	m6891*po	7.6	4,448,576	7	1,816,665
SWRqtl21	10	m7023*po	34	19,983,197	m7018*po	33	16,038,485	m7028*po	35	23,728,869	2	7,690,384
SWRqtl22	10	m7233*po	76	142,413,129	m7218*po	73	141,405,135	m7263*po	82	144,683,765	9	3,278,630
DTARqtl1	1	m201*pop	35.2	18,916,127	m191*pop	33.2	16,986,221	m206*pop	36.2	19,979,530	3	2,993,309
DTARqtl2	4	m2980*po	56.6	76,489,998	m2960*po	52.6	35,918,862	m2990*po	58.6	133,926,556	6	98,007,694
DTARqtl3	5	m3495*po	8.6	3,034,547	m3475*po	4.6	2,326,650	m3510*po	11.6	3,787,194	7	1,460,544
DTARqtl4	5	m3854*po	80.4	169,478,027	m3819*po	73.4	152,919,029	m3864*po	82.4	171,360,849	9	18,441,820
DTARqtl5	9	m6356*po	29.4	16,716,249	m6336*po	25.4	14,877,951	m6386*po	35.4	20,002,098	10	5,124,147
DTARqtl6	9	m6444*po	47	93,381,704	m6439*po	46	83,939,473	m6449*po	48	96,557,796	2	12,618,323
DTARqtl7	10	m7027*po	34.8	22,979,734	m7012*po	31.8	14,316,080	m7032*po	35.8	30,868,206	4	16,552,126
