# Supplementary material for: A Genome-Wide Association Study of the Maize Hypersensitive Defense Response Identifies Genes That Cluster in Related Pathways
Source: PLoS Genet. 2014 Aug 28;10(8):e1004562. doi: 10.1371/journal.pgen.1004562 (PMC4148229; doi:10.1371/journal.pgen.1004562)
Supplement: File S4 — Significant SNPs at thresholds of p = 1×10−6 and RMIP = 0.05 for all four traits. (TXT) [file pgen.1004562.s013.txt]

trait	chr	bp	SNP	snp_calls	mean_effect	mean_p_value	[-log10p]	RMIP
dtar	1	16793283	S1_16793283	T/C_hm2	-0.007113463	1.19902E-08	7.921175059	0.27
dtar	1	17826126	S1_17826126	C/A_hm2	-0.00537516	3.23211E-16	15.49051353	0.05
dtar	1	17826971	S1_17826971	T/C_hm2	-0.005253528	1.50944E-14	13.82118485	0.1
dtar	1	17841814	S1_17841814	G/A_hm2	-0.005336634	4.61034E-09	8.336266742	0.72
dtar	1	18975802	S1_18975802	A/T_hm2	-0.009430808	8.31309E-10	9.080237778	0.15
dtar	1	19350949	S1_19350949	T/C_hm2	-0.009528747	5.4352E-11	10.26478417	0.11
dtar	1	19589014	S1_19589014	T/C_hm2	-0.008238053	9.12646E-10	9.039697563	0.06
dtar	1	22234483	S1_22234483	C/T_hm2	-0.006986459	1.95851E-08	7.708074385	0.07
dtar	1	22251506	S1_22251506	A/G_hm2	-0.006940864	3.57571E-11	10.44663757	0.07
dtar	1	27101443	S1_27101443	A/T_hm2	-0.007898986	1.77523E-07	6.750746257	0.05
dtar	1	39401923	S1_39401923	G/T_hm2	-0.006732484	1.68409E-07	6.77363345	0.06
dtar	1	39756955	S1_39756955	G/A_hm2	-0.007662916	8.95703E-08	7.047835791	0.08
dtar	1	68108607	S1_68108607	A/G_hm2	-0.004014238	3.26898E-07	6.485587632	0.09
dtar	1	253774595	S1_253774595	G/A_hm2	-0.011698876	1.2754E-07	6.894353314	0.07
dtar	1	257427375	S1_257427375	C/T_hm2	-0.008109997	1.67879E-07	6.77500455	0.2
dtar	2	16318309	S2_16318309	C/T_hm2	0.009336852	9.04788E-08	7.043453337	0.08
dtar	2	18691924	S2_18691924	G/T_hm2	0.005691072	1.02954E-07	6.987358148	0.15
dtar	2	19040339	S2_19040339	G/A_hm2	0.015498988	4.5712E-08	7.33996978	0.11
dtar	2	25433048	S2_25433048	A/G_hm2	0.004383621	4.15831E-08	7.381082964	0.07
dtar	2	193851476	S2_193851476	C/T_hm2	-0.008758905	2.02535E-08	7.693499266	0.14
dtar	2	204220415	S2_204220415	C/T_hm2	-0.010224537	8.08607E-09	8.092262503	0.13
dtar	2	204321164	S2_204321164	C/T_hm2	-0.01221374	1.06747E-07	6.971642902	0.09
dtar	2	207749266	S2_207749266	G/A_hm2	-0.011078105	1.63963E-07	6.785253721	0.05
dtar	3	19071801	S3_19071801	G/T_hm2	-0.011627429	1.36356E-08	7.865325799	0.13
dtar	3	127268609	S3_127268609	A/G_hm2	-0.00743959	8.01099E-10	9.096313809	0.16
dtar	3	138581380	S3_138581380	A/G_hm2	-0.007437092	1.65508E-10	9.781180552	0.07
dtar	3	141364400	S3_141364400	A/G_hm2	-0.008524192	2.71216E-09	8.566685179	0.05
dtar	3	189247236	S3_189247236	C/T_hm2	0.004659395	4.10522E-07	6.386663984	0.13
dtar	3	226254210	S3_226254210	C/T_hm2	0.002875775	1.44582E-07	6.839887266	0.05
dtar	4	4906921	S4_4906921	C/T_hm2	-0.008703016	1.88938E-07	6.723679602	0.08
dtar	4	4981832	S4_4981832	C/T_hm2	-0.011373058	6.09538E-08	7.214999314	0.05
dtar	4	19331782	S4_19331782	G/A_hm2	-0.005481551	2.39157E-07	6.621316868	0.08
dtar	4	70266256	S4_70266256	G/A_hm2	-0.004723047	8.64149E-10	9.063411414	0.16
dtar	4	73580690	S4_73580690	G/T_hm2	-0.008242835	5.0883E-12	11.29342701	0.13
dtar	4	76493581	S4_76493581	G/A_hm2	-0.004260051	3.94823E-12	11.40359762	0.18
dtar	4	78307117	S4_78307117	C/T_hm2	-0.006280415	4.05701E-14	13.3917936	0.15
dtar	4	194436154	S4_194436154	A/G_hm2	0.008758122	5.82245E-08	7.234894308	0.1
dtar	4	195007904	S4_195007904	C/T_hm2	0.007796253	5.69147E-09	8.244775224	0.17
dtar	4	195008688	S4_195008688	C/T_hm2	0.008633475	5.30249E-09	8.275520114	0.05
dtar	4	196333899	S4_196333899	G/A_hm2	0.007027473	3.50467E-09	8.455352693	0.08
dtar	4	196823526	S4_196823526	-/+_hm2	0.006153963	1.47833E-08	7.830227803	0.06
dtar	4	206865035	S4_206865035	G/A_hm2	0.006513368	2.26986E-08	7.64400103	0.08
dtar	5	1031530	S5_1031530	G/A_hm2	-0.011233262	4.70533E-08	7.327410178	0.12
dtar	5	2266202	S5_2266202	T/A_hm2	-0.012195709	3.13167E-11	10.5042235	0.16
dtar	5	2266222	S5_2266222	+/-_hm2	-0.012932523	2.15265E-14	13.6670274	0.32
dtar	5	4603681	S5_4603681	-/+_hm2	-0.011111141	1.74376E-09	8.758513308	0.13
dtar	5	4604887	S5_4604887	C/T_hm2	-0.010827461	5.20384E-08	7.283676232	0.1
dtar	5	7245186	S5_7245186	A/G_hm2	0.018752767	1.1052E-07	6.95655775	0.09
dtar	5	9823513	S5_9823513	+/-_hm2	-0.018797789	9.09649E-09	8.041126307	0.05
dtar	5	9933933	S5_9933933	G/A_hm2	-0.022010233	5.64338E-08	7.248460788	0.2
dtar	5	9952732	S5_9952732	A/G_hm2	-0.010254456	4.92824E-08	7.307308177	0.06
dtar	5	10009719	S5_10009719	C/T_hm2	-0.006777037	1.13463E-07	6.94514623	0.13
dtar	5	15598994	S5_15598994	-/+_hm2	0.015485829	8.12743E-08	7.090046717	0.1
dtar	5	15725848	S5_15725848	A/T_hm2	0.017621827	7.2288E-10	9.14093408	0.28
dtar	5	17125376	S5_17125376	G/A_hm2	0.016954543	0.000417485	3.379359228	0.09
dtar	5	17187138	S5_17187138	G/A_hm2	0.01914722	2.76237E-10	9.558718786	0.07
dtar	5	135538903	S5_135538903	A/G_hm2	-0.009656727	4.09809E-14	13.38741896	0.28
dtar	5	146951564	S5_146951564	G/T_hm2	-0.009608702	5.47502E-17	16.261614	0.39
dtar	5	164222033	S5_164222033	-/+_hm2	-0.008993087	5.28138E-17	16.2772524	0.1
dtar	5	217382537	S5_217382537	A/T_hm2	-0.002927466	2.60885E-07	6.583550149	0.07
dtar	5	217695650	S5_217695650	A/C_hm2	-0.00313305	1.58665E-07	6.799518693	0.09
dtar	6	133815575	S6_133815575	T/A_hm2	-0.009485598	7.53715E-10	9.122792718	0.1
dtar	6	134730024	S6_134730024	C/T_hm2	-0.009252918	5.30722E-09	8.275132726	0.28
dtar	6	135243197	S6_135243197	T/C_hm2	-0.008718922	2.95087E-09	8.530049297	0.08
dtar	6	135243198	S6_135243198	C/T_hm2	-0.00927255	3.80213E-09	8.419972586	0.05
dtar	6	152208563	S6_152208563	G/C_hm2	-0.007682577	1.42784E-08	7.845319445	0.08
dtar	6	152209047	S6_152209047	G/A_hm2	-0.006683263	4.78578E-10	9.32004764	0.05
dtar	7	127154061	S7_127154061	T/G_hm2	0.004707163	1.40454E-07	6.852465342	0.07
dtar	7	133256872	S7_133256872	C/T_hm2	0.007974612	6.27704E-08	7.202244883	0.14
dtar	7	145837400	S7_145837400	T/A_hm2	0.006874305	9.45639E-08	7.024274692	0.06
dtar	7	173832506	S7_173832506	G/A_hm2	0.01122647	1.98814E-07	6.70155253	0.08
dtar	7	174523132	S7_174523132	-/+_hm2	0.008650936	4.67789E-07	6.329949728	0.05
dtar	8	18215341	S8_18215341	T/A_hm2	-0.00982418	6.11447E-08	7.213641495	0.05
dtar	8	18349161	S8_18349161	C/T_hm2	-0.012736517	5.30675E-08	7.275171633	0.17
dtar	8	91952666	S8_91952666	G/A_hm2	-0.009186943	7.81876E-08	7.106862067	0.05
dtar	8	131001774	S8_131001774	A/G_hm2	-0.003791966	5.36326E-11	10.27057148	0.06
dtar	8	131007946	S8_131007946	A/G_hm2	-0.003628472	1.63699E-10	9.785955151	0.12
dtar	8	131212512	S8_131212512	T/A_hm2	-0.003875245	1.82613E-09	8.73846901	0.06
dtar	8	138774260	S8_138774260	A/G_hm2	-0.005168098	6.09381E-11	10.21511087	0.09
dtar	8	140828644	S8_140828644	A/G_hm2	-0.006177257	4.78486E-10	9.320130675	0.05
dtar	8	141135870	S8_141135870	C/T_hm2	-0.003988697	2.1155E-10	9.674587561	0.25
dtar	8	166825234	S8_166825234	G/C_hm2	0.013063172	5.63464E-09	8.249134134	0.07
dtar	8	166955466	S8_166955466	C/T_hm2	0.013570474	4.576E-08	7.339514191	0.34
dtar	8	167355425	S8_167355425	G/A_hm2	0.013593403	2.29913E-10	9.638435768	0.06
dtar	8	167434470	S8_167434470	C/T_hm2	0.013297554	3.27215E-09	8.485167204	0.08
dtar	8	171744388	S8_171744388	A/T_hm2	-0.00639784	3.74309E-07	6.426770276	0.09
dtar	8	171744470	S8_171744470	G/A_hm2	-0.00835325	2.71526E-07	6.566187848	0.07
dtar	8	171785262	S8_171785262	G/A_hm2	-0.010082207	2.36897E-07	6.625441306	0.08
dtar	9	14845379	S9_14845379	A/G_hm2	0.004710732	9.53071E-08	7.020874884	0.16
dtar	9	16319730	S9_16319730	T/C_hm2	0.00456491	3.46595E-10	9.460178165	0.07
dtar	9	16538864	S9_16538864	C/T_hm2	0.004365192	1.47957E-11	10.82986459	0.05
dtar	9	16653985	S9_16653985	A/T_hm2	0.00457464	7.17386E-11	10.14424712	0.11
dtar	9	17494109	S9_17494109	G/A_hm2	0.003753912	1.33696E-10	9.873881943	0.05
dtar	9	17668079	S9_17668079	G/C_hm2	0.004093314	9.04905E-12	11.04339704	0.05
dtar	9	19174490	S9_19174490	T/C_hm2	0.004475033	0.001261571	2.899088211	0.45
dtar	9	19533593	S9_19533593	C/G_hm2	0.004366304	0.002828875	2.548386318	0.07
dtar	9	26269708	S9_26269708	T/G_hm2	0.008327364	9.51301E-08	7.021681864	0.08
dtar	9	26269936	S9_26269936	T/C_hm2	0.0060303	2.6247E-09	8.580919671	0.06
dtar	9	26271039	S9_26271039	T/C_hm2	0.006807922	1.50017E-07	6.823860357	0.08
dtar	9	93768482	S9_93768482	G/A_hm2	-0.01542065	1.03406E-15	14.98545534	0.05
dtar	9	94174597	S9_94174597	C/A_hm2	-0.016642395	6.08163E-16	15.21597973	0.15
dtar	9	94385855	S9_94385855	G/A_hm2	-0.015135129	7.06617E-17	16.15081565	0.29
dtar	9	94892387	S9_94892387	C/T_hm2	-0.012693353	2.32032E-13	12.63445256	0.05
dtar	9	126252162	S9_126252162	G/A_hm2	0.003396557	3.11771E-07	6.506164824	0.05
dtar	9	140970960	S9_140970960	G/A_hm2	0.015906885	1.46384E-08	7.834505141	0.07
dtar	9	141026177	S9_141026177	T/C_hm2	0.00963318	1.67045E-07	6.777165611	0.08
dtar	9	149744130	S9_149744130	T/A_hm2	0.007290502	1.72973E-07	6.762020562	0.06
dtar	9	154552114	S9_154552114	T/C_hm2	0.006548731	4.45879E-07	6.350782834	0.06
dtar	10	1434401	S10_1434401	T/C_hm2	0.00262172	1.9875E-07	6.701692531	0.05
dtar	10	1632868	S10_1632868	G/A_hm2	0.003298946	1.84907E-08	7.733047033	0.1
dtar	10	2249197	S10_2249197	C/A_hm2	0.004326056	2.78252E-07	6.555561036	0.05
dtar	10	2249203	S10_2249203	A/C_hm2	0.00466849	1.11589E-07	6.952377696	0.22
dtar	10	3001185	S10_3001185	T/A_hm2	0.003175379	7.72242E-08	7.112246529	0.13
dtar	10	3258782	S10_3258782	G/A_hm2	0.002854525	1.84848E-07	6.733184171	0.05
dtar	10	4014738	S10_4014738	G/A_hm2	0.005192006	2.75807E-07	6.559395123	0.05
dtar	10	14757461	S10_14757461	G/T_hm2	-0.018996842	3.59962E-27	26.44374349	0.08
dtar	10	14757479	S10_14757479	T/A_hm2	-0.018328531	2.55219E-25	24.59308649	0.06
dtar	10	14825011	S10_14825011	G/A_hm2	-0.018799418	4.37322E-24	23.35919887	0.11
dtar	10	14836401	S10_14836401	T/G_hm2	-0.015097403	2.29923E-25	24.6384172	0.05
dtar	10	16373642	S10_16373642	A/G_hm2	-0.005206394	1.18589E-07	6.925956093	0.05
dtar	10	20460315	S10_20460315	G/A_hm2	-0.01669591	1.94157E-18	17.71184793	0.42
dtar	10	20750963	S10_20750963	T/C_hm2	-0.016882499	4.09694E-33	32.38754039	0.13
dtar	10	65233896	S10_65233896	A/G_hm2	-0.007015653	7.40894E-12	11.13024369	0.09
dtar	10	66737324	S10_66737324	G/A_hm2	-0.005687902	2.85343E-09	8.544632733	0.05
dtar	10	66962797	S10_66962797	G/A_hm2	-0.006566024	7.73301E-11	10.11165154	0.1
dtar	10	66962816	S10_66962816	G/A_hm2	-0.005985035	5.88026E-13	12.23060327	0.06
dtar	10	66997382	S10_66997382	A/G_hm2	-0.006558069	9.30236E-11	10.03140677	0.05
dtar	10	115470119	S10_115470119	G/C_hm2	-0.011436796	1.67031E-08	7.777203784	0.09
dtar	10	115935893	S10_115935893	T/C_hm2	-0.007637939	5.92304E-08	7.227455649	0.13
dtar	10	115982200	S10_115982200	A/G_hm2	-0.007451421	1.02888E-09	8.987634042	0.07
dtar	10	116018033	S10_116018033	C/T_hm2	-0.006896098	9.73984E-10	9.011448094	0.1
dtar	10	116033653	S10_116033653	A/T_hm2	-0.008403341	2.63616E-10	9.579028003	0.05
dtar	10	116041344	S10_116041344	T/G_hm2	-0.008135594	1.29023E-11	10.88933227	0.07
dtar	10	133791270	S10_133791270	G/A_hm2	-0.012123755	3.25303E-07	6.487712089	0.05
dtar	10	139027424	S10_139027424	C/G_hm2	-0.00862166	2.19446E-08	7.658671495	0.1
dtar	10	139363899	S10_139363899	C/T_hm2	-0.008938702	2.8503E-07	6.545109212	0.05
dtar	10	142789638	S10_142789638	G/A_hm2	-0.009446354	2.82337E-09	8.549232894	0.12
dtar	10	143441601	S10_143441601	A/T_hm2	-0.008519022	1.05153E-07	6.978176541	0.12
dtar	10	143452128	S10_143452128	G/A_hm2	-0.058995258	1.16932E-08	7.932065609	0.09
htr	1	4240120	S1_4240120	C/T_hm2	-0.010638443	1.27871E-07	6.893228965	0.28
htr	1	5335955	S1_5335955	A/G_hm2	-0.010088405	1.7093E-07	6.767180946	0.11
htr	1	15082824	S1_15082824	G/A_hm2	0.043077622	4.52624E-16	15.34426204	0.13
htr	1	16578218	S1_16578218	T/C_hm2	0.063562178	3.27941E-09	8.484204058	0.49
htr	1	17826126	S1_17826126	C/A_hm2	-0.029367448	3.00278E-22	21.52247596	0.1
htr	1	17826971	S1_17826971	T/C_hm2	-0.030535806	3.72192E-33	32.42923323	0.9
htr	1	18100677	S1_18100677	G/C_hm2	0.066919763	4.64999E-09	8.332547605	0.26
htr	1	18975802	S1_18975802	A/T_hm2	-0.030888085	7.58903E-09	8.119813675	0.25
htr	1	18986856	S1_18986856	G/C_hm2	-0.028728129	4.52402E-11	10.34447553	0.16
htr	1	20243051	S1_20243051	C/T_hm2	-0.024347072	4.5518E-11	10.34181702	0.1
htr	1	21735980	S1_21735980	C/G_hm2	-0.019892793	2.57815E-10	9.58869178	0.14
htr	1	40821952	S1_40821952	G/C_hm2	-0.022960642	1.9368E-07	6.712916286	0.08
htr	1	70565812	S1_70565812	A/C_hm2	-0.020664295	3.91687E-08	7.407060527	0.17
htr	1	72043286	S1_72043286	C/T_hm2	-0.016701086	1.03372E-10	9.985595081	0.16
htr	1	78005644	S1_78005644	C/T_hm2	-0.015901053	9.90229E-11	10.00426457	0.13
htr	1	80957853	S1_80957853	T/C_hm2	-0.016848505	6.38272E-17	16.1949943	0.08
htr	1	184528681	S1_184528681	C/T_hm2	-0.021384065	1.83935E-07	6.735335136	0.09
htr	1	195683104	S1_195683104	T/C_hm2	-0.023804744	4.73117E-08	7.325031182	0.06
htr	1	260514297	S1_260514297	T/C_hm2	0.010952113	6.79555E-08	7.1677754	0.1
htr	1	260514362	S1_260514362	G/A_hm2	0.011628883	5.80049E-08	7.236535147	0.1
htr	1	262681588	S1_262681588	G/A_hm2	0.015566362	2.68294E-09	8.571388823	0.06
htr	1	262716076	S1_262716076	T/C_hm2	0.010290772	1.78704E-07	6.747866734	0.05
htr	1	264127565	S1_264127565	G/A_hm2	0.011055367	4.6909E-08	7.328743415	0.12
htr	1	273327853	S1_273327853	G/C_hm2	0.014166356	1.96623E-07	6.706366614	0.05
htr	1	295450150	S1_295450150	G/A_hm2	-0.01752234	5.15367E-08	7.287883213	0.3
htr	1	295596386	S1_295596386	G/A_hm2	-0.017443508	2.17253E-08	7.663033679	0.27
htr	2	16221464	S2_16221464	G/A_hm2	0.015041655	1.79642E-10	9.745591839	0.07
htr	2	16232068	S2_16232068	T/G_hm2	0.012424857	5.01658E-08	7.29959242	0.08
htr	2	16348538	S2_16348538	A/C_hm2	0.0116351	6.14309E-10	9.211612958	0.06
htr	2	16542658	S2_16542658	A/G_hm2	0.011069493	6.50506E-11	10.18674885	0.05
htr	2	16634549	S2_16634549	A/T_hm2	0.011473165	2.98448E-09	8.525131745	0.06
htr	2	16634640	S2_16634640	T/G_hm2	0.01194292	4.3062E-08	7.365906157	0.27
htr	2	134274958	S2_134274958	C/T_hm2	0.014375918	5.47744E-08	7.261422678	0.08
htr	2	170615827	S2_170615827	T/C_hm2	0.014525531	2.88007E-08	7.540596359	0.06
htr	2	170615833	S2_170615833	C/A_hm2	0.015147719	2.90122E-08	7.537418939	0.25
htr	2	176103693	S2_176103693	C/T_hm2	0.01537364	1.59827E-07	6.796350306	0.05
htr	2	192344809	S2_192344809	+/-_hm2	-0.022280793	3.69935E-12	11.4318743	0.05
htr	2	193846180	S2_193846180	C/T_hm2	-0.034334733	4.4006E-14	13.35648834	0.05
htr	2	193851476	S2_193851476	C/T_hm2	-0.039039377	1.2126E-13	12.91628078	0.24
htr	2	194043588	S2_194043588	T/C_hm2	-0.025847828	4.98082E-14	13.3026993	0.52
htr	3	10806976	S3_10806976	C/T_hm2	-0.009730995	1.59636E-07	6.796868171	0.06
htr	3	35341775	S3_35341775	G/A_hm2	-0.015313796	1.22962E-09	8.910229876	0.1
htr	3	35988164	S3_35988164	G/A_hm2	-0.016080184	2.74177E-12	11.56196852	0.05
htr	3	36813365	S3_36813365	A/C_hm2	-0.015809274	2.23847E-16	15.65004878	0.14
htr	3	38540867	S3_38540867	C/T_hm2	-0.015363125	1.2388E-14	13.90699764	0.07
htr	3	80155940	S3_80155940	C/T_hm2	-0.014723977	2.03842E-07	6.690706087	0.05
htr	3	81174035	S3_81174035	T/G_hm2	-0.015153756	5.77448E-12	11.23848698	0.07
htr	3	138581380	S3_138581380	A/G_hm2	-0.022878979	4.24024E-08	7.372609729	0.08
htr	3	186199162	S3_186199162	T/C_hm2	0.014144913	1.27919E-08	7.893065635	0.07
htr	3	186381813	S3_186381813	A/T_hm2	0.012087159	2.52656E-08	7.597471217	0.08
htr	3	187706163	S3_187706163	G/T_hm2	0.015353635	3.32147E-08	7.47866938	0.07
htr	3	210759445	S3_210759445	T/C_hm2	-0.013972932	1.20571E-07	6.918756963	0.08
htr	3	210759535	S3_210759535	G/A_hm2	-0.012869678	2.49032E-07	6.603745665	0.05
htr	3	211610262	S3_211610262	T/A_hm2	-0.021347147	1.52144E-07	6.817745849	0.13
htr	3	225121725	S3_225121725	G/C_hm2	0.014031909	2.6509E-07	6.576606285	0.17
htr	3	225344895	S3_225344895	T/C_hm2	0.014871425	3.20251E-08	7.4945095	0.05
htr	4	67373778	S4_67373778	G/T_hm2	-0.01836741	2.64746E-16	15.57717094	0.05
htr	4	74752909	S4_74752909	T/C_hm2	-0.016092252	3.00303E-10	9.522440686	0.05
htr	4	75449175	S4_75449175	C/T_hm2	-0.015408485	2.85354E-10	9.544615437	0.06
htr	4	76285463	S4_76285463	G/A_hm2	-0.033107215	1.23607E-10	9.90795859	0.13
htr	4	78533854	S4_78533854	C/T_hm2	-0.02089536	6.30681E-09	8.200190348	0.07
htr	4	110087122	S4_110087122	C/A_hm2	-0.021976019	1.87102E-09	8.727922329	0.11
htr	4	110388254	S4_110388254	A/G_hm2	-0.020140213	7.99107E-09	8.097394941	0.05
htr	4	136933386	S4_136933386	T/C_hm2	-0.025145904	1.76677E-07	6.752818902	0.08
htr	4	150721161	S4_150721161	C/T_hm2	-0.029923444	1.55698E-07	6.807716325	0.23
htr	4	187301733	S4_187301733	C/T_hm2	-0.019211649	5.20102E-08	7.283911506	0.3
htr	4	188208471	S4_188208471	T/C_hm2	0.022505464	3.15535E-09	8.500951804	0.57
htr	5	1848765	S5_1848765	C/T_hm2	-0.017322563	2.59731E-09	8.585476427	0.1
htr	5	2282955	S5_2282955	G/T_hm2	-0.018908779	6.83273E-08	7.165405562	0.39
htr	5	3642071	S5_3642071	G/A_hm2	-0.016446988	5.41782E-15	14.26617571	0.11
htr	5	3732769	S5_3732769	T/C_hm2	-0.016314105	3.37743E-16	15.47141332	0.1
htr	5	4758329	S5_4758329	G/A_hm2	-0.015099896	1.37198E-14	13.86265081	0.22
htr	5	4759825	S5_4759825	A/G_hm2	-0.015429322	2.6967E-10	9.569168106	0.19
htr	5	4776321	S5_4776321	T/C_hm2	-0.015505463	1.2393E-12	11.90682461	0.1
htr	5	4776347	S5_4776347	T/C_hm2	-0.014638691	3.12349E-12	11.50535963	0.05
htr	5	10712129	S5_10712129	A/G_hm2	-0.02546085	2.52454E-08	7.597816963	0.05
htr	5	30163993	S5_30163993	T/A_hm2	-0.015270375	1.05956E-08	7.974872773	0.06
htr	5	37002196	S5_37002196	A/G_hm2	-0.016099603	1.45576E-07	6.836909617	0.06
htr	5	43612617	S5_43612617	T/C_hm2	-0.021397895	4.74305E-08	7.323941945	0.08
htr	5	46541490	S5_46541490	+/-_hm2	-0.018980187	7.32926E-08	7.134940013	0.06
htr	5	46632912	S5_46632912	C/T_hm2	-0.0198445	7.71722E-08	7.112539225	0.05
htr	5	80805675	S5_80805675	+/-_hm2	-0.027304383	2.04793E-14	13.68868583	0.08
htr	5	80806012	S5_80806012	G/T_hm2	-0.024692811	1.58083E-11	10.80111434	0.17
htr	5	80806723	S5_80806723	G/A_hm2	-0.032141285	1.61222E-14	13.79257497	0.1
htr	5	147122610	S5_147122610	A/G_hm2	-0.032680557	1.28214E-15	14.89206619	0.48
htr	5	202894250	S5_202894250	A/G_hm2	0.025700039	3.28407E-07	6.483587919	0.08
htr	5	204168781	S5_204168781	A/C_hm2	0.015226413	1.47E-07	6.832683871	0.11
htr	5	204170525	S5_204170525	C/T_hm2	0.024534919	2.03499E-07	6.691437048	0.07
htr	5	204466781	S5_204466781	A/G_hm2	0.031115626	1.71289E-07	6.766270341	0.16
htr	5	205233081	S5_205233081	A/T_hm2	0.013167149	1.52299E-07	6.817302436	0.07
htr	5	205578544	S5_205578544	G/A_hm2	0.021244793	1.2874E-07	6.890286904	0.07
htr	5	215011598	S5_215011598	G/A_hm2	-0.012133288	2.52753E-10	9.597303691	0.07
htr	5	216776356	S5_216776356	T/C_hm2	-0.011589602	1.56222E-10	9.806258368	0.24
htr	5	216908857	S5_216908857	C/T_hm2	-0.011739472	1.11171E-10	9.95400848	0.09
htr	5	217449925	S5_217449925	G/A_hm2	-0.012657877	7.78655E-13	12.10865488	0.06
htr	6	7111964	S6_7111964	C/T_hm2	-0.019779322	3.51257E-07	6.454374521	0.05
htr	6	95625452	S6_95625452	A/G_hm2	-0.014147895	1.50913E-07	6.821273197	0.05
htr	6	95625807	S6_95625807	A/C_hm2	-0.015385617	2.80048E-07	6.552767773	0.06
htr	6	117579642	S6_117579642	C/A_hm2	-0.02367241	2.16584E-07	6.664374403	0.05
htr	6	120656787	S6_120656787	A/G_hm2	-0.015744169	5.65857E-13	12.24729323	0.05
htr	6	121586938	S6_121586938	C/T_hm2	-0.012855116	4.88425E-07	6.311201977	0.06
htr	6	121631431	S6_121631431	A/T_hm2	-0.013212514	7.04379E-10	9.152193857	0.23
htr	6	122146860	S6_122146860	C/T_hm2	-0.013477281	1.07249E-11	10.96960834	0.06
htr	6	122578795	S6_122578795	T/C_hm2	-0.013872994	2.44162E-10	9.612322179	0.08
htr	6	122648874	S6_122648874	G/C_hm2	-0.01322179	3.79635E-09	8.420633541	0.05
htr	6	147350302	S6_147350302	A/C_hm2	-0.01934048	8.87214E-08	7.051971854	0.11
htr	6	155213757	S6_155213757	A/C_hm2	-0.017165046	2.13607E-07	6.670383915	0.06
htr	6	159440606	S6_159440606	G/A_hm2	-0.019599821	1.46635E-07	6.83376115	0.05
htr	7	121816549	S7_121816549	C/A_hm2	0.013633982	1.80911E-07	6.742534426	0.06
htr	7	154180289	S7_154180289	T/G_hm2	0.010397419	2.52678E-08	7.597431746	0.06
htr	7	154180666	S7_154180666	C/A_hm2	0.009516574	8.36213E-08	7.077683116	0.13
htr	7	161264187	S7_161264187	C/T_hm2	0.017873996	4.34063E-08	7.362446794	0.16
htr	7	161285552	S7_161285552	T/A_hm2	0.023551713	1.50814E-08	7.821557828	0.05
htr	7	162155539	S7_162155539	T/C_hm2	0.020814063	1.73387E-07	6.760983501	0.08
htr	7	173900858	S7_173900858	A/T_hm2	0.021573547	2.20578E-07	6.656438454	0.11
htr	8	136401673	S8_136401673	A/G_hm2	-0.021948665	1.22503E-12	11.91185356	0.05
htr	8	136960109	S8_136960109	G/A_hm2	-0.018154198	3.14162E-11	10.50284692	0.05
htr	8	137106231	S8_137106231	T/C_hm2	-0.02050454	1.34923E-11	10.86991464	0.1
htr	8	138472371	S8_138472371	G/A_hm2	-0.019313445	1.82973E-11	10.73761275	0.06
htr	8	138774094	S8_138774094	G/A_hm2	-0.018299411	1.75593E-11	10.75549169	0.07
htr	8	139341564	S8_139341564	A/G_hm2	-0.019152765	2.04024E-10	9.690318274	0.07
htr	8	139341575	S8_139341575	G/C_hm2	-0.019516562	6.11754E-11	10.21342333	0.39
htr	8	139343656	S8_139343656	C/T_hm2	-0.019719985	1.51543E-09	8.819463094	0.07
htr	8	168276360	S8_168276360	C/G_hm2	-0.026915429	4.44034E-07	6.352583501	0.05
htr	8	168437551	S8_168437551	C/A_hm2	-0.026350211	3.44488E-07	6.462825571	0.12
htr	8	173176895	S8_173176895	C/T_hm2	-0.027488672	1.58693E-07	6.799442191	0.05
htr	9	16319730	S9_16319730	T/C_hm2	0.019881206	4.21909E-09	8.374780823	0.68
htr	9	16407566	S9_16407566	C/A_hm2	0.014990993	3.31455E-11	10.47957518	0.05
htr	9	19174490	S9_19174490	T/C_hm2	0.01550402	1.97117E-05	4.705276133	0.32
htr	9	26288651	S9_26288651	C/T_hm2	0.020511891	8.55352E-09	8.067855239	0.08
htr	9	91138632	S9_91138632	C/T_hm2	-0.041650735	8.61457E-19	18.0647664	0.17
htr	9	93711935	S9_93711935	T/C_hm2	-0.048493642	2.90016E-17	16.53757826	0.12
htr	9	94385855	S9_94385855	G/A_hm2	-0.050534057	1.65696E-16	15.78068912	0.1
htr	9	94875282	S9_94875282	T/A_hm2	-0.045612121	4.07736E-17	16.38962049	0.05
htr	9	96001269	S9_96001269	T/C_hm2	-0.038552652	9.06072E-22	21.04283707	0.36
htr	9	125733344	S9_125733344	C/A_hm2	0.01170721	4.0322E-09	8.394458283	0.05
htr	9	137409477	S9_137409477	C/T_hm2	0.010738764	3.20539E-07	6.494118816	0.12
htr	10	3001185	S10_3001185	T/A_hm2	0.015946052	8.64642E-13	12.06316354	0.05
htr	10	3248194	S10_3248194	T/A_hm2	-0.028028455	1.52461E-10	9.816842118	0.08
htr	10	3258782	S10_3258782	G/A_hm2	0.016263596	1.34939E-12	11.86986131	0.29
htr	10	3276213	S10_3276213	C/T_hm2	-0.03221114	2.66833E-08	7.573760176	0.36
htr	10	3388663	S10_3388663	A/T_hm2	-0.026846434	3.38591E-10	9.470324471	0.12
htr	10	3486672	S10_3486672	A/G_hm2	-0.025978778	7.20071E-09	8.142624483	0.13
htr	10	3540773	S10_3540773	T/C_hm2	0.037718535	3.30025E-12	11.48145263	0.55
htr	10	3910962	S10_3910962	A/C_hm2	-0.026421679	1.70099E-10	9.769298998	0.07
htr	10	4170586	S10_4170586	C/T_hm2	0.025419141	1.0631E-05	4.973426718	0.11
htr	10	14762206	S10_14762206	A/T_hm2	-0.02079299	6.5567E-12	11.18331452	0.05
htr	10	20076250	S10_20076250	G/A_hm2	-0.023641372	3.19759E-11	10.49517751	0.05
htr	10	20316089	S10_20316089	C/T_hm2	-0.019395688	4.0158E-11	10.39622794	0.05
htr	10	20799373	S10_20799373	C/A_hm2	-0.02532844	4.61363E-16	15.33595684	0.25
htr	10	21022896	S10_21022896	C/T_hm2	-0.061664025	4.72837E-29	28.32528815	0.75
htr	10	21803064	S10_21803064	C/T_hm2	-0.039654276	5.41957E-29	28.26603518	0.11
htr	10	22220881	S10_22220881	G/T_hm2	-0.067635782	2.16033E-34	33.66547949	0.09
htr	10	22868057	S10_22868057	G/C_hm2	-0.028262054	3.21904E-29	28.49227419	0.15
htr	10	22902883	S10_22902883	T/C_hm2	-0.035063263	5.30794E-21	20.27507376	0.09
htr	10	22940635	S10_22940635	C/T_hm2	-0.027122837	1.01467E-28	27.99367588	0.05
htr	10	65201365	S10_65201365	G/A_hm2	-0.022805884	2.3245E-09	8.633671365	0.07
htr	10	71178207	S10_71178207	A/G_hm2	-0.02359614	5.08958E-13	12.29331842	0.07
htr	10	141786293	S10_141786293	G/A_hm2	-0.013561128	1.49352E-11	10.82578989	0.09
htr	10	141788660	S10_141788660	C/T_hm2	-0.012835006	5.02659E-11	10.29872679	0.14
htr	10	142092641	S10_142092641	A/T_hm2	-0.012836215	9.62572E-13	12.01656676	0.06
htr	10	142194981	S10_142194981	T/A_hm2	-0.021958028	1.46456E-10	9.834291445	0.05
htr	10	142278586	S10_142278586	G/A_hm2	-0.020201114	1.18174E-10	9.927477583	0.07
htr	10	142338952	S10_142338952	C/G_hm2	-0.01613518	3.72282E-12	11.42912846	0.1
htr	10	142407965	S10_142407965	C/T_hm2	-0.014669576	4.78738E-12	11.31990247	0.15
les	1	4605305	S1_4605305	A/T_hm2	0.182046447	2.03718E-07	6.690969983	0.05
les	1	4747046	S1_4747046	T/C_hm2	0.090508846	1.9265E-07	6.715231413	0.07
les	1	7073995	S1_7073995	T/A_hm2	0.198113619	1.21185E-07	6.916550999	0.07
les	1	15082824	S1_15082824	G/A_hm2	-0.362916387	2.37104E-13	12.62506108	0.12
les	1	15186973	S1_15186973	G/A_hm2	-0.300237738	4.30968E-14	13.36555452	0.09
les	1	16371447	S1_16371447	A/T_hm2	-0.287497228	1.1096E-09	8.954832111	0.06
les	1	17082183	S1_17082183	G/A_hm2	-0.258183536	9.44048E-13	12.02500589	0.05
les	1	17826126	S1_17826126	C/A_hm2	0.335603079	1.30111E-44	43.88568655	0.09
les	1	17826971	S1_17826971	T/C_hm2	0.355272093	4.95832E-34	33.30466554	0.89
les	1	17839529	S1_17839529	T/C_hm2	-0.275702753	3.23559E-10	9.49004623	0.1
les	1	18100677	S1_18100677	G/C_hm2	-0.390400338	1.03551E-07	6.984847079	0.06
les	1	18834325	S1_18834325	C/A_hm2	-0.376895049	2.13865E-08	7.669860068	0.38
les	1	19071977	S1_19071977	T/G_hm2	-0.312795663	2.63984E-08	7.578422856	0.05
les	1	19634125	S1_19634125	A/G_hm2	0.311456203	1.58666E-13	12.79951482	0.05
les	1	19699125	S1_19699125	C/T_hm2	-0.321067703	2.86448E-13	12.54295474	0.16
les	1	21469459	S1_21469459	A/C_hm2	0.242019947	4.03577E-10	9.394073239	0.37
les	1	23108681	S1_23108681	C/A_hm2	0.200795612	1.0514E-08	7.978233097	0.09
les	1	38333537	S1_38333537	T/C_hm2	0.268838873	8.84788E-10	9.05316102	0.09
les	1	39359837	S1_39359837	G/T_hm2	0.184805792	3.12869E-08	7.504637614	0.17
les	1	40971711	S1_40971711	T/C_hm2	0.373316696	1.15189E-10	9.938588707	0.12
les	1	41106935	S1_41106935	C/G_hm2	0.287742712	1.29194E-08	7.888758445	0.34
les	1	41106955	S1_41106955	C/T_hm2	0.246291078	4.2042E-11	10.37631678	0.08
les	1	64964846	S1_64964846	G/A_hm2	0.125149643	1.41729E-10	9.848541642	0.12
les	1	65038120	S1_65038120	T/A_hm2	0.116939233	6.94147E-08	7.158548526	0.07
les	1	68242758	S1_68242758	A/G_hm2	0.111112747	1.70799E-10	9.767514323	0.12
les	1	68990176	S1_68990176	C/G_hm2	0.119505279	1.45511E-07	6.83710448	0.06
les	1	257206433	S1_257206433	C/T_hm2	0.395063292	5.71659E-15	14.24286297	0.8
les	1	257314083	S1_257314083	T/C_hm2	0.315023402	1.54674E-17	16.81058188	0.05
les	1	263688115	S1_263688115	C/T_hm2	-0.226189241	3.36759E-07	6.472680306	0.05
les	1	297817113	S1_297817113	A/G_hm2	0.170931408	7.4923E-08	7.125385129	0.05
les	1	297847346	S1_297847346	A/T_hm2	0.230151539	2.00556E-07	6.697764414	0.05
les	1	298975323	S1_298975323	A/G_hm2	0.127479539	2.99335E-07	6.523841958	0.1
les	2	10971981	S2_10971981	A/C_hm2	-0.1035694	1.84219E-09	8.734664443	0.17
les	2	11102096	S2_11102096	C/G_hm2	-0.096377156	4.09172E-10	9.388094295	0.05
les	2	11828152	S2_11828152	C/T_hm2	-0.117623941	9.70605E-11	10.0129575	0.07
les	2	16358054	S2_16358054	G/C_hm2	-0.111595474	6.27673E-10	9.202266269	0.12
les	2	50989254	S2_50989254	G/A_hm2	-0.219584081	3.08869E-07	6.510226053	0.08
les	2	53823849	S2_53823849	T/C_hm2	-0.165611119	4.11103E-07	6.386049008	0.07
les	2	168916310	S2_168916310	-/+_hm2	0.178657736	2.33031E-07	6.632586447	0.09
les	2	170612426	S2_170612426	C/A_hm2	-0.200433324	6.47285E-17	16.1889042	0.06
les	2	170615833	S2_170615833	C/A_hm2	-0.206896222	1.85611E-16	15.73139595	0.11
les	2	170622976	S2_170622976	G/C_hm2	-0.223050712	4.52571E-16	15.34431328	0.05
les	2	170625752	S2_170625752	A/G_hm2	-0.220772007	9.14023E-13	12.03904307	0.68
les	2	192263493	S2_192263493	T/C_hm2	0.310948708	1.63738E-17	16.78585048	0.36
les	2	194043588	S2_194043588	T/C_hm2	0.260211709	4.13954E-09	8.38304838	0.54
les	3	6864685	S3_6864685	A/G_hm2	0.141200049	2.65904E-07	6.57527476	0.06
les	3	19658459	S3_19658459	+/-_hm2	0.374654662	1.03825E-09	8.983698068	0.07
les	3	20384323	S3_20384323	-/+_hm2	0.241929955	4.40337E-10	9.356215199	0.07
les	3	20716785	S3_20716785	C/T_hm2	0.17552711	1.25867E-07	6.900089133	0.1
les	3	113439508	S3_113439508	A/G_hm2	0.130900414	1.99031E-10	9.701080166	0.07
les	3	126183689	S3_126183689	A/G_hm2	0.129795882	1.28881E-09	8.889809648	0.13
les	3	126248587	S3_126248587	C/T_hm2	0.138591022	2.17531E-09	8.662478235	0.08
les	3	127584133	S3_127584133	G/A_hm2	0.133276332	1.25542E-11	10.90121028	0.06
les	3	127597008	S3_127597008	G/A_hm2	0.143712472	2.67716E-08	7.572326251	0.08
les	3	157924098	S3_157924098	A/G_hm2	0.106234687	6.39599E-08	7.194092045	0.05
les	3	186198821	S3_186198821	G/A_hm2	-0.145558349	2.42613E-09	8.61508576	0.06
les	3	189936963	S3_189936963	C/G_hm2	-0.168783229	4.75557E-08	7.322797581	0.06
les	3	189937613	S3_189937613	T/C_hm2	-0.121300708	4.10081E-08	7.387130592	0.24
les	3	189937950	S3_189937950	T/C_hm2	-0.177244929	4.15947E-08	7.38096203	0.05
les	3	190223052	S3_190223052	G/A_hm2	-0.151424983	1.88423E-08	7.724866557	0.13
les	3	225340542	S3_225340542	A/G_hm2	-0.10782485	2.31477E-07	6.635492281	0.23
les	4	2028156	S4_2028156	A/G_hm2	-0.111411901	1.44605E-07	6.839817477	0.06
les	4	2071072	S4_2071072	A/C_hm2	-0.231895122	1.29936E-07	6.886270499	0.1
les	4	2521863	S4_2521863	A/T_hm2	-0.167927715	3.32562E-07	6.478126737	0.13
les	4	60514733	S4_60514733	C/A_hm2	0.197224917	2.10344E-07	6.677069512	0.05
les	4	60614746	S4_60614746	A/T_hm2	0.164395614	4.80287E-12	11.3184991	0.16
les	4	67141965	S4_67141965	C/T_hm2	0.161931847	1.75677E-13	12.75528484	0.05
les	4	67394610	S4_67394610	G/T_hm2	0.17512219	1.14993E-12	11.93932974	0.21
les	4	75449175	S4_75449175	C/T_hm2	0.171310957	5.43465E-07	6.264828739	0.24
les	4	123199517	S4_123199517	T/G_hm2	0.187634193	3.73148E-08	7.428118741	0.05
les	4	136239843	S4_136239843	T/C_hm2	0.173109627	2.38117E-07	6.623210089	0.05
les	4	186751717	S4_186751717	A/G_hm2	-0.317300824	5.42276E-12	11.26577999	0.16
les	4	186754193	S4_186754193	T/C_hm2	-0.351816006	2.95316E-10	9.529713056	0.24
les	4	186783027	S4_186783027	C/T_hm2	-0.314004057	1.25831E-10	9.900213675	0.1
les	4	186830731	S4_186830731	T/A_hm2	-0.347989686	1.77608E-10	9.750536905	0.14
les	4	186987273	S4_186987273	T/C_hm2	0.22448903	1.38585E-07	6.858283541	0.05
les	5	1021701	S5_1021701	T/C_hm2	0.139339206	2.1876E-07	6.660033018	0.05
les	5	2864635	S5_2864635	T/C_hm2	0.171652953	3.47732E-09	8.458755351	0.07
les	5	3084908	S5_3084908	G/A_hm2	0.197104225	1.98867E-07	6.701436623	0.1
les	5	3086301	S5_3086301	A/T_hm2	0.194441817	1.832E-08	7.737074941	0.05
les	5	3163668	S5_3163668	T/C_hm2	0.226994712	1.64318E-08	7.784314987	0.07
les	5	3321545	S5_3321545	A/G_hm2	0.150711932	6.85191E-20	19.16418855	0.1
les	5	3479108	S5_3479108	A/T_hm2	0.14923317	6.61292E-18	17.17960643	0.22
les	5	3545354	S5_3545354	C/G_hm2	0.151726213	2.60612E-12	11.58400522	0.25
les	5	4675983	S5_4675983	T/C_hm2	0.124108511	2.3934E-07	6.620984728	0.15
les	5	8343353	S5_8343353	G/A_hm2	0.211701577	2.34742E-08	7.629409116	0.07
les	5	33784450	S5_33784450	A/G_hm2	0.121604911	5.75294E-09	8.240109961	0.09
les	5	34082456	S5_34082456	A/G_hm2	0.116860029	4.91843E-10	9.308173371	0.06
les	5	39538984	S5_39538984	C/T_hm2	0.125045123	3.15392E-08	7.501148705	0.1
les	5	74596767	S5_74596767	T/C_hm2	0.199314289	2.4173E-09	8.616669153	0.07
les	5	75939116	S5_75939116	T/C_hm2	0.300477631	1.99695E-15	14.6996319	0.16
les	5	80806723	S5_80806723	G/A_hm2	0.273419413	1.08903E-11	10.96296192	0.15
les	5	92027226	S5_92027226	G/A_hm2	0.192609744	3.74846E-09	8.426147263	0.06
les	5	147122610	S5_147122610	A/G_hm2	0.276468485	1.7464E-14	13.75785737	0.11
les	5	147155472	S5_147155472	T/A_hm2	0.213678038	1.26893E-08	7.89656324	0.09
les	5	147160379	S5_147160379	G/A_hm2	0.210982284	9.85021E-11	10.00655433	0.13
les	5	203613836	S5_203613836	C/T_hm2	-0.144479721	4.82057E-07	6.316901508	0.06
les	5	204168860	S5_204168860	G/T_hm2	-0.127116317	4.44789E-07	6.351845829	0.07
les	5	206046413	S5_206046413	T/C_hm2	-0.122106115	3.90055E-07	6.408874659	0.09
les	5	215348860	S5_215348860	C/T_hm2	0.098483566	3.04977E-09	8.515733594	0.1
les	5	216771190	S5_216771190	A/G_hm2	0.100866638	2.31142E-09	8.636120532	0.17
les	5	216775099	S5_216775099	G/A_hm2	0.100255958	1.19534E-10	9.922509231	0.05
les	5	216826212	S5_216826212	T/C_hm2	0.09991087	3.77168E-10	9.423464648	0.18
les	5	216985670	S5_216985670	G/A_hm2	0.103087865	2.58274E-10	9.587918834	0.06
les	5	217365675	S5_217365675	T/C_hm2	0.106303465	4.79756E-10	9.318979241	0.11
les	6	72165774	S6_72165774	C/T_hm2	0.081249985	4.01058E-07	6.396792942	0.06
les	6	121484968	S6_121484968	C/T_hm2	0.161410352	1.11213E-18	17.95384434	0.12
les	6	122645962	S6_122645962	C/G_hm2	0.159266656	1.22723E-17	16.91107327	0.17
les	6	122648874	S6_122648874	G/C_hm2	0.158669625	1.23619E-20	19.90791453	0.14
les	6	122660177	S6_122660177	C/T_hm2	0.167950351	1.06466E-23	22.97278784	0.1
les	6	122660930	S6_122660930	G/T_hm2	0.16769222	2.91662E-15	14.53511977	0.29
les	7	2914876	S7_2914876	G/T_hm2	0.140716465	6.98735E-07	6.155687558	0.07
les	7	116348006	S7_116348006	A/G_hm2	-0.134696439	4.0913E-12	11.38813914	0.15
les	7	117256257	S7_117256257	A/G_hm2	-0.12097065	4.25894E-12	11.37069854	0.11
les	7	121255571	S7_121255571	T/G_hm2	-0.160249619	1.56049E-12	11.80673889	0.22
les	7	121983002	S7_121983002	A/T_hm2	-0.114451726	1.55414E-12	11.8085105	0.11
les	7	164233339	S7_164233339	T/C_hm2	-0.227363764	9.69109E-08	7.013627373	0.05
les	7	173671824	S7_173671824	C/T_hm2	-0.306404398	7.16804E-07	6.144599359	0.05
les	8	13273179	S8_13273179	+/-_hm2	0.17163316	1.6746E-07	6.776088943	0.06
les	8	129008785	S8_129008785	T/G_hm2	0.152735426	3.47437E-10	9.459124355	0.09
les	8	136394305	S8_136394305	A/G_hm2	0.217883411	3.26485E-10	9.486136962	0.1
les	8	136399881	S8_136399881	A/G_hm2	0.180142813	2.43667E-15	14.61320413	0.07
les	8	138472371	S8_138472371	G/A_hm2	0.206541848	3.7268E-11	10.42866347	0.52
les	8	139343656	S8_139343656	C/T_hm2	0.210750557	7.95047E-13	12.0996074	0.1
les	8	155939663	S8_155939663	T/C_hm2	0.226235427	3.23719E-07	6.489831295	0.05
les	9	16123150	S9_16123150	A/G_hm2	-0.192098395	4.60868E-08	7.336423029	0.11
les	9	16151831	S9_16151831	A/T_hm2	-0.211746205	2.06097E-09	8.685927463	0.22
les	9	16174320	S9_16174320	T/C_hm2	-0.239663755	3.70527E-08	7.431180634	0.07
les	9	16319620	S9_16319620	G/C_hm2	-0.15740328	8.64387E-09	8.063291774	0.47
les	9	16329749	S9_16329749	G/A_hm2	-0.187576733	1.52475E-13	12.81680237	0.06
les	9	16359666	S9_16359666	G/A_hm2	-0.25967189	5.16707E-10	9.286755811	0.13
les	9	16431517	S9_16431517	G/A_hm2	-0.193939175	4.79887E-14	13.3188609	0.07
les	9	16450171	S9_16450171	G/A_hm2	-0.349014385	2.14638E-12	11.66829363	0.09
les	9	16912715	S9_16912715	C/T_hm2	-0.195429329	6.04264E-09	8.218773292	0.33
les	9	18850352	S9_18850352	C/G_hm2	-0.142020442	2.58238E-07	6.587979517	0.22
les	9	18863588	S9_18863588	C/T_hm2	-0.133018504	1.1178E-05	4.951636827	0.11
les	9	18880099	S9_18880099	G/A_hm2	-0.135655818	1.13953E-08	7.943272902	0.09
les	9	19174678	S9_19174678	C/A_hm2	-0.138010291	2.18716E-07	6.660118685	0.05
les	9	74602409	S9_74602409	G/A_hm2	0.332396118	1.76007E-11	10.75447127	0.05
les	9	96001269	S9_96001269	T/C_hm2	0.430275442	6.11462E-12	11.21363058	0.87
les	9	109140923	S9_109140923	-/+_hm2	-0.166227853	1.80005E-09	8.744715076	0.08
les	9	109305830	S9_109305830	C/A_hm2	-0.195951215	4.71847E-08	7.326198621	0.34
les	9	134943104	S9_134943104	T/C_hm2	-0.123343645	2.37326E-09	8.624654162	0.11
les	9	135897116	S9_135897116	A/T_hm2	-0.117982245	1.60653E-07	6.794110238	0.07
les	9	136778237	S9_136778237	A/T_hm2	-0.108271005	9.51389E-10	9.021641879	0.13
les	9	137845244	S9_137845244	C/A_hm2	-0.10823326	1.82546E-08	7.738627298	0.11
les	9	138798067	S9_138798067	T/G_hm2	-0.135271281	1.71473E-08	7.76580448	0.09
les	10	3187148	S10_3187148	A/G_hm2	0.266342109	8.26095E-15	14.08296991	0.05
les	10	3276213	S10_3276213	C/T_hm2	0.41362038	1.38658E-14	13.85805502	0.58
les	10	3486672	S10_3486672	A/G_hm2	0.316250938	5.51701E-17	16.25829634	0.08
les	10	3540773	S10_3540773	T/C_hm2	-0.400061652	6.10131E-19	18.21457658	0.28
les	10	3909109	S10_3909109	A/T_hm2	-0.22400667	8.98973E-12	11.04625346	0.53
les	10	4164501	S10_4164501	C/T_hm2	0.290874277	7.54838E-13	12.12214645	0.16
les	10	21804495	S10_21804495	G/A_hm2	0.271904703	3.13126E-22	21.50428048	0.65
les	10	21858842	S10_21858842	G/C_hm2	0.280844462	9.21545E-33	32.03548357	0.32
les	10	22058906	S10_22058906	C/T_hm2	0.246283513	6.07732E-13	12.2162882	0.06
les	10	22993758	S10_22993758	T/C_hm2	0.917140104	1.59494E-35	34.79725644	0.09
les	10	25214435	S10_25214435	G/A_hm2	0.905974954	1.887E-36	35.72422742	0.53
les	10	38707764	S10_38707764	A/G_hm2	0.214801009	3.95121E-10	9.403270308	0.07
les	10	49011347	S10_49011347	T/G_hm2	0.251801772	3.38673E-11	10.4702192	0.46
les	10	69279260	S10_69279260	A/C_hm2	0.225147603	8.95147E-12	11.04810581	0.05
les	10	80052800	S10_80052800	G/A_hm2	0.245507558	2.02509E-11	10.69355569	0.06
les	10	80053725	S10_80053725	T/C_hm2	0.24397478	2.50682E-11	10.60087717	0.08
les	10	135620471	S10_135620471	C/T_hm2	0.110205115	3.55289E-09	8.449418519	0.06
les	10	140140135	S10_140140135	A/G_hm2	0.102506225	2.09237E-09	8.67936193	0.1
les	10	142092641	S10_142092641	A/T_hm2	0.099647445	2.4009E-09	8.619625587	0.06
les	10	142092892	S10_142092892	A/G_hm2	0.146380897	8.57598E-10	9.066716357	0.09
les	10	142092959	S10_142092959	C/T_hm2	0.143895308	5.05308E-09	8.296444132	0.27
swr	1	3644382	S1_3644382	C/T_hm2	-0.014066987	6.58458E-08	7.181471805	0.56
swr	1	3665781	S1_3665781	+/-_hm2	-0.017463243	1.1206E-07	6.950551102	0.11
swr	1	5002302	S1_5002302	T/C_hm2	-0.010590555	1.00271E-07	6.99882583	0.09
swr	1	15082824	S1_15082824	G/A_hm2	0.039113981	4.37916E-18	17.35860898	0.1
swr	1	15186973	S1_15186973	G/A_hm2	0.030401199	1.63552E-10	9.786344292	0.21
swr	1	15274679	S1_15274679	A/T_hm2	0.015266471	1.3031E-07	6.885022782	0.06
swr	1	15966764	S1_15966764	A/G_hm2	0.017192439	7.48238E-08	7.125960312	0.06
swr	1	16023973	S1_16023973	C/A_hm2	0.024987431	1.38006E-07	6.860101275	0.08
swr	1	17826126	S1_17826126	C/A_hm2	-0.02298026	1.04662E-35	34.98020925	0.05
swr	1	17826971	S1_17826971	T/C_hm2	-0.024858786	1.63491E-16	15.78650725	0.95
swr	1	17846310	S1_17846310	+/-_hm2	0.031798507	5.23242E-13	12.28129704	0.14
swr	1	18100677	S1_18100677	G/C_hm2	0.053102218	6.78005E-09	8.168766959	0.39
swr	1	21715044	S1_21715044	T/C_hm2	-0.013687496	1.72294E-07	6.763729654	0.06
swr	1	43588314	S1_43588314	G/C_hm2	-0.022341184	2.38731E-07	6.622091223	0.05
swr	1	65042726	S1_65042726	G/A_hm2	-0.015722346	1.50513E-08	7.822426284	0.05
swr	1	74796433	S1_74796433	C/A_hm2	-0.010177803	1.28229E-10	9.89201298	0.11
swr	1	74933813	S1_74933813	T/C_hm2	-0.009648111	3.99385E-09	8.398608569	0.12
swr	1	75423155	S1_75423155	T/C_hm2	-0.009677101	7.32933E-09	8.13493588	0.06
swr	1	75564191	S1_75564191	C/T_hm2	-0.012422981	1.63079E-08	7.787601797	0.05
swr	2	9646440	S2_9646440	C/T_hm2	0.008116184	4.29901E-07	6.366631783	0.11
swr	2	10383582	S2_10383582	T/A_hm2	0.008140617	1.34291E-08	7.871954384	0.06
swr	2	16347211	S2_16347211	A/G_hm2	0.009227445	6.72154E-10	9.172530928	0.06
swr	2	16347993	S2_16347993	A/G_hm2	0.014871277	1.05161E-08	7.978144131	0.08
swr	2	128288953	S2_128288953	A/G_hm2	0.014107781	2.36858E-08	7.625512666	0.06
swr	2	159641095	S2_159641095	A/G_hm2	0.016370609	1.44752E-09	8.839374497	0.22
swr	2	170615508	S2_170615508	G/A_hm2	0.016342548	4.21068E-12	11.37564806	0.06
swr	2	170616093	S2_170616093	+/-_hm2	0.016491391	4.28854E-13	12.36769038	0.33
swr	2	170622651	S2_170622651	C/G_hm2	0.017493569	3.33933E-13	12.47634037	0.15
swr	2	189914732	S2_189914732	G/T_hm2	-0.019793634	7.63203E-08	7.11735977	0.06
swr	2	190939991	S2_190939991	G/A_hm2	-0.014337646	1.25223E-08	7.902315514	0.12
swr	2	191651063	S2_191651063	G/A_hm2	-0.01684138	1.49021E-07	6.826751087	0.09
swr	2	192269783	S2_192269783	A/C_hm2	-0.013707496	1.63473E-08	7.786555263	0.05
swr	2	193843698	S2_193843698	G/A_hm2	-0.013837353	2.15931E-08	7.665685938	0.06
swr	2	194043588	S2_194043588	T/C_hm2	-0.014554797	5.17286E-08	7.286269643	0.12
swr	2	225537668	S2_225537668	G/A_hm2	-0.010130365	1.87917E-07	6.726034773	0.07
swr	3	8005805	S3_8005805	C/T_hm2	-0.013784906	1.44812E-07	6.839195616	0.07
swr	3	8047938	S3_8047938	C/G_hm2	-0.008728808	1.03477E-07	6.98515719	0.11
swr	3	8211368	S3_8211368	+/-_hm2	-0.008742258	1.95679E-07	6.708455391	0.06
swr	3	8212240	S3_8212240	G/C_hm2	-0.010879242	7.66227E-08	7.11564265	0.09
swr	3	9024037	S3_9024037	C/T_hm2	-0.014759812	1.9056E-07	6.719968767	0.07
swr	3	9026510	S3_9026510	G/T_hm2	-0.013739392	6.39425E-08	7.194210329	0.13
swr	3	113086872	S3_113086872	T/C_hm2	-0.012627901	3.26962E-14	13.48550303	0.07
swr	3	127073320	S3_127073320	T/C_hm2	-0.010970743	6.32901E-16	15.19866454	0.07
swr	3	138060566	S3_138060566	T/C_hm2	-0.012477229	3.55617E-17	16.44901761	0.06
swr	3	141362913	S3_141362913	T/C_hm2	-0.012523063	9.10814E-16	15.04057049	0.07
swr	3	141443344	S3_141443344	T/C_hm2	-0.012269401	1.33174E-16	15.87558074	0.05
swr	3	142026087	S3_142026087	A/T_hm2	-0.012149644	9.79097E-16	15.00917423	0.06
swr	3	186199162	S3_186199162	T/C_hm2	0.009504585	2.97571E-07	6.526409752	0.07
swr	3	186952471	S3_186952471	T/C_hm2	0.016938019	1.25191E-07	6.90242533	0.15
swr	3	188376889	S3_188376889	G/C_hm2	0.013205905	1.71251E-07	6.766365974	0.05
swr	3	226802303	S3_226802303	C/T_hm2	0.008489116	5.37527E-08	7.26959971	0.11
swr	3	230206469	S3_230206469	C/A_hm2	0.008076009	1.99221E-07	6.700663942	0.14
swr	4	4767709	S4_4767709	C/G_hm2	0.012275657	2.00525E-07	6.697832396	0.05
swr	4	57392742	S4_57392742	C/T_hm2	-0.011990784	3.41596E-10	9.466486735	0.1
swr	4	82121968	S4_82121968	A/G_hm2	-0.011827812	1.99082E-14	13.70096863	0.06
swr	4	82214871	S4_82214871	A/G_hm2	-0.01609196	6.3265E-15	14.19883674	0.05
swr	4	90658696	S4_90658696	C/A_hm2	-0.025059071	7.27595E-08	7.138110119	0.09
swr	4	123988885	S4_123988885	C/T_hm2	-0.013949345	4.15222E-07	6.381719717	0.05
swr	4	124029868	S4_124029868	G/A_hm2	-0.01256496	4.88955E-14	13.31073077	0.06
swr	4	124033166	S4_124033166	C/T_hm2	-0.01373753	1.74035E-11	10.75936411	0.09
swr	4	124052076	S4_124052076	C/T_hm2	-0.013308287	1.23877E-14	13.90700758	0.07
swr	4	177588618	S4_177588618	A/G_hm2	0.011523978	1.43927E-08	7.84185871	0.12
swr	4	179619131	S4_179619131	G/A_hm2	0.009323807	1.06014E-07	6.974635658	0.09
swr	4	180247013	S4_180247013	A/G_hm2	0.013931968	2.17557E-09	8.662426518	0.05
swr	4	186581188	S4_186581188	+/-_hm2	0.014143694	8.26469E-09	8.082773395	0.08
swr	4	197073075	S4_197073075	G/C_hm2	0.015556964	5.91657E-07	6.22793002	0.05
swr	4	197749326	S4_197749326	C/G_hm2	0.015291899	1.15256E-08	7.93833724	0.18
swr	4	232699069	S4_232699069	+/-_hm2	-0.031421979	6.73412E-08	7.17171888	0.07
swr	4	234495111	S4_234495111	C/T_hm2	-0.033227299	2.43526E-08	7.613454669	0.06
swr	4	234496398	S4_234496398	A/T_hm2	-0.031056344	1.56447E-07	6.805633391	0.09
swr	4	237370100	S4_237370100	C/T_hm2	-0.023468017	2.26732E-07	6.64448743	0.11
swr	5	1089924	S5_1089924	C/G_hm2	-0.009262227	1.53911E-07	6.812731694	0.37
swr	5	2807750	S5_2807750	G/C_hm2	-0.01252483	1.08085E-07	6.966233873	0.12
swr	5	2811381	S5_2811381	A/G_hm2	-0.013301184	4.53743E-19	18.34319038	0.06
swr	5	4714775	S5_4714775	C/T_hm2	-0.011510297	1.21123E-11	10.91677166	0.29
swr	5	4832197	S5_4832197	T/C_hm2	-0.01167948	2.48206E-12	11.60518783	0.16
swr	5	4877097	S5_4877097	A/T_hm2	-0.00985747	2.01074E-06	5.696644457	0.18
swr	5	28111468	S5_28111468	T/C_hm2	-0.012568715	9.54552E-10	9.020200216	0.05
swr	5	39593070	S5_39593070	T/G_hm2	-0.014922854	2.78654E-11	10.55493534	0.08
swr	5	43544542	S5_43544542	G/C_hm2	-0.019184132	1.6952E-08	7.770777832	0.06
swr	5	43712551	S5_43712551	G/A_hm2	-0.021719338	4.80416E-08	7.31838273	0.1
swr	5	43712552	S5_43712552	A/G_hm2	-0.018264921	1.11888E-07	6.951217448	0.05
swr	5	81794295	S5_81794295	C/T_hm2	-0.014105908	2.2476E-10	9.648281224	0.26
swr	5	145716286	S5_145716286	T/C_hm2	-0.01779436	3.84191E-09	8.415453302	0.22
swr	5	202894250	S5_202894250	A/G_hm2	0.020928338	1.67603E-07	6.775719167	0.11
swr	5	204061028	S5_204061028	C/T_hm2	0.019421561	4.20809E-08	7.375914513	0.06
swr	5	204170525	S5_204170525	C/T_hm2	0.018479082	4.06339E-07	6.391111464	0.06
swr	5	204466781	S5_204466781	A/G_hm2	0.025356483	1.88517E-07	6.724649439	0.11
swr	5	215568678	S5_215568678	C/T_hm2	-0.008946095	1.16749E-07	6.93274794	0.3
swr	5	216996713	S5_216996713	T/C_hm2	-0.008596454	3.3772E-08	7.471443318	0.07
swr	6	120676356	S6_120676356	G/A_hm2	-0.010514223	5.67512E-12	11.24602492	0.1
swr	6	120689014	S6_120689014	G/A_hm2	-0.011478893	1.19924E-11	10.9210946	0.2
swr	6	124369730	S6_124369730	G/C_hm2	-0.011122396	4.16435E-12	11.38045299	0.05
swr	6	124541728	S6_124541728	A/G_hm2	-0.014242758	1.36792E-13	12.86393983	0.16
swr	6	129499495	S6_129499495	G/C_hm2	-0.016684193	7.49707E-13	12.12510858	0.13
swr	7	142777622	S7_142777622	T/C_hm2	0.008924494	4.72159E-09	8.325912004	0.18
swr	7	142814187	S7_142814187	G/C_hm2	0.012989499	1.20848E-09	8.917762278	0.17
swr	7	144228691	S7_144228691	+/-_hm2	0.013270043	1.49319E-09	8.825883573	0.27
swr	7	144229155	S7_144229155	-/+_hm2	0.012667431	1.918E-08	7.717151895	0.07
swr	7	144254578	S7_144254578	A/G_hm2	0.012873427	5.31212E-10	9.27473176	0.08
swr	8	102702351	S8_102702351	G/A_hm2	0.008893257	3.08204E-07	6.511161842	0.06
swr	8	131981715	S8_131981715	G/A_hm2	-0.009632545	2.15584E-09	8.66638379	0.09
swr	8	132004623	S8_132004623	G/A_hm2	-0.010652222	2.37288E-09	8.624725105	0.07
swr	8	138124151	S8_138124151	C/T_hm2	-0.011020163	1.11135E-10	9.954149952	0.08
swr	8	138774260	S8_138774260	A/G_hm2	-0.011611162	1.51673E-08	7.819092112	0.07
swr	8	138910088	S8_138910088	G/A_hm2	-0.011126684	9.77286E-11	10.00997833	0.06
swr	8	139341575	S8_139341575	G/C_hm2	-0.012831791	5.91921E-09	8.227735995	0.09
swr	8	149762313	S8_149762313	A/C_hm2	-0.010429627	3.31891E-09	8.47900484	0.15
swr	9	14839641	S9_14839641	T/C_hm2	0.012401687	3.17413E-07	6.498374905	0.05
swr	9	15586430	S9_15586430	A/G_hm2	0.021029999	1.3138E-07	6.881471281	0.05
swr	9	16319601	S9_16319601	C/T_hm2	0.017223213	2.37251E-22	21.62479247	0.06
swr	9	16319620	S9_16319620	G/C_hm2	0.0159538	6.61815E-08	7.17926364	0.67
swr	9	16319730	S9_16319730	T/C_hm2	0.01521877	9.99479E-11	10.00022618	0.16
swr	9	18705160	S9_18705160	A/G_hm2	0.014491904	4.96983E-14	13.30365814	0.05
swr	9	20315782	S9_20315782	G/A_hm2	0.014634477	1.08576E-06	5.96426774	0.08
swr	9	31767531	S9_31767531	C/G_hm2	0.016421804	1.09425E-08	7.960885407	0.06
swr	9	41544441	S9_41544441	T/C_hm2	0.016194633	1.72637E-07	6.762865035	0.07
swr	9	67077350	S9_67077350	A/G_hm2	-0.025536623	5.44087E-14	13.2643319	0.08
swr	9	93711935	S9_93711935	T/C_hm2	-0.030243556	1.74694E-12	11.75772271	0.29
swr	9	95604873	S9_95604873	G/C_hm2	-0.026145742	1.38298E-11	10.85918532	0.39
swr	9	127162589	S9_127162589	G/T_hm2	0.00826602	4.28002E-08	7.368553954	0.06
swr	9	127208520	S9_127208520	G/A_hm2	0.008985827	3.59941E-07	6.443768099	0.06
swr	9	133805854	S9_133805854	G/C_hm2	0.016005124	1.97395E-08	7.704663635	0.06
swr	9	133925368	S9_133925368	C/T_hm2	0.012530927	4.9375E-08	7.306492822	0.12
swr	10	3258782	S10_3258782	G/A_hm2	0.012123896	1.03998E-13	12.98297457	0.99
swr	10	12028380	S10_12028380	T/G_hm2	-0.03253459	2.70335E-08	7.56809728	0.05
swr	10	14822514	S10_14822514	G/A_hm2	-0.025204428	1.20009E-13	12.92078474	0.18
swr	10	14824061	S10_14824061	G/A_hm2	-0.026654037	1.6351E-15	14.78645452	0.18
swr	10	18796633	S10_18796633	G/A_hm2	-0.029021756	1.02757E-13	12.98819035	0.13
swr	10	21022896	S10_21022896	C/T_hm2	-0.025855254	1.65693E-10	9.780696324	0.16
swr	10	21788845	S10_21788845	G/A_hm2	-0.019806666	5.24939E-27	26.27989102	0.24
swr	10	21804495	S10_21804495	G/A_hm2	-0.020517816	4.7044E-22	21.32749582	0.66
swr	10	21819937	S10_21819937	G/C_hm2	-0.026333504	6.83753E-16	15.16510089	0.11
swr	10	21858842	S10_21858842	G/C_hm2	-0.019614574	1.29913E-11	10.88634766	0.06
swr	10	117988970	S10_117988970	T/C_hm2	-0.016556471	2.78598E-07	6.555022142	0.07
swr	10	123370404	S10_123370404	G/A_hm2	-0.015934975	5.75356E-08	7.240063419	0.06
swr	10	140723531	S10_140723531	A/G_hm2	-0.011975079	4.16115E-08	7.380786208	0.11
swr	10	142205423	S10_142205423	G/A_hm2	-0.009007844	3.34192E-08	7.47600431	0.05
swr	10	142407965	S10_142407965	C/T_hm2	-0.009799685	2.75838E-09	8.559346527	0.07
swr	10	142795958	S10_142795958	A/G_hm2	-0.013610423	6.26783E-08	7.202883043	0.18
swr	10	143075919	S10_143075919	G/A_hm2	-0.009036975	1.77762E-08	7.75016175	0.13
swr	10	145538026	S10_145538026	C/G_hm2	-0.012104814	1.37296E-07	6.862341812	0.05
