# Supplementary material for: A Genome-Wide Association Study of the Maize Hypersensitive Defense Response Identifies Genes That Cluster in Related Pathways
Source: PLoS Genet. 2014 Aug 28;10(8):e1004562. doi: 10.1371/journal.pgen.1004562 (PMC4148229; doi:10.1371/journal.pgen.1004562)
Supplement: File S5 — Table of candidate genes and functional annotations with more comprehensive details than shown in Table 2. Included here are effect estimates and more detailed notes on implicated pathways. (XLSX) [file pgen.1004562.s014.xlsx]

## Sheet: CGs_1e-6
chr	bp	SNP	[-log10P]	RMIP	# QTL	LES	HTR	SWR	DTAR	Allele direction relative to B73	LMM	Maize gene name or best matching ortholog	B73_FC	Mo17_FC	Gene ID	Physical map position (bp)	proximity of SNP to gene	AT ortholog	Function	Function	Function	Function	Reference	Reference	Reference	Reference	Reference
1	3644382	C/T	7.18147	0.56		.	.	-0.014067	.	+		cyclin-like F-box	0.713179	0.711903	GRMZM2G044388	Chr1:3,645,551-3,648,807	1169	AT4G00755	suppressor of cdc4 mutant; cdc4 is required for destruction of sic1p, which inhibits Clb/Cdc28 kinases and required for S phase entry, else apoptosis	Apoptosis	Ubiquitination/SCF	protein degradation	Bai et al, 1996	Pietenpol et al. 2002	Bai et al 1994	.	.
1	16578218	T/C	8.4842	0.49		.	0.0635622	.	.	-		lipoxygenase 3	3.77343	5.65342	GRMZM2G017616	Chr1:16,574,646-16,581,385	inside gene	AT1G17420	Lipoxygenases convert polyunsaturated fatty acids into conjugated hydroperoxides, hence inducing PCD.	Apoptosis, redox homeostasis	Defence response	cell membrane lipoperoxidation	Maccarrone et al. 2001	Gao et al. 2007	.	.	.
1	17826971	T/C	33.3	0.95	4	0.355272	-0.0305358	-0.0248588	-0.00533663	+		hydroxycinnamoyl-CoA shikimate/quinate hydroxycinnamoyl transferase	295.761	223.541	GRMZM2G061806	Chr1:17,782,919-17,784,536	42435	AT5G48930	lignin biosynthesis in the phenylpropanoid pathway	Lignin biosynthesis	Defence response	cell wall modification	Menden et al. 2007	Hoofmann et al. 2004	.	.	.
1	18100677	G/C	8.33	0.39	4	-0.376895	0.0669198	0.0531022	.	-		VPS37/Modifier of rudimentary (Mod(r)) protein	1.31318	1.28965	GRMZM2G023575	Chr1:18,128,799-18,134,691	28122	AT2G36680	endosomal sorting complexes required for transport (ESCRT1), sorting cargo to lysosomes via MVBs	Autophagy	monoubiquitination	.	Bache et al. 2004	Williams & Urbe 2007	Wrigthton	.	.
1	21469459	A/C	9.39407	0.37		0.24202	.	.	.	+		RING/U-box superfamily protein	2.3025	2.92414	GRMZM2G004422	Chr1:21,469,310-21,471,441	inside gene	AT1G49850	probably negative regulator of cell death	Apoptosis	Ubiquitination/SCF	protein degradation	Zeng et a. 2008	Lim et al. 2010	.	.	.
1	41106935	C/G	7.88876	0.34	1	0.287743	.	.	.	+		expressed protein	.	.	GRMZM2G428410	Chr1:41,103,804-41,106,791	144	AT3G04020	.	.	.	.	.	.	.	.	.
1	257206433	C/T	14.2429	0.8	1	0.395063	.	.	.	+		cystathionine b-synthase (CBS)/ probable transporter domain-containing protein	0.816264	0.838108	GRMZM2G050684	Chr1:257,205,408-257,215,980	inside gene	AT2G14520	regulates thioredoxins content	Redox homeostasis	transport protein	.	Bertoni et al. 2011	Kushwaha et al. 2009	Karasawa et al. 2011	.	.
1	295596386	G/A	7.66303	0.27		-0.0174435	.	.	.	-		putative NAC domain transcription factor	.	.	AC177926.2_FGT003	Chr1:295,596,330-295,596,986	inside gene	AT5G52230	transcription factor	cell wall thickening	.	.	Hu et al. 2010	Zhong et al. 2006	.	.	.
2	16634640	T/G	7.36591	0.27	3	.	0.0119429	.	.	-		MATE efflux family protein, EDS5/SID1	0.729757	1.6203	GRMZM2G080992	Chr2:16,638,278-16,640,447	3638	AT4G23030	multidrug and toxic compound extrusion (MATE) family, salicylic acid-dependent signaling for disease resistance	Redox homeostasis	transport protein	Defence response	Sun et al. 2011	Nawrath 2002	.	.	.
2	170625752	A/G	12.37	0.68	2	-0.220772	0.0151477	0.0164914	.	-	LMM	Jacalin-like lectin domain containing protein	.	.	GRMZM2G008313	Chr2:170,618,008-170,621,111	4641	AT1G19715	SA/JA related defense response; induces apoptosis by binding CD45, an apoptosis regulator	Apoptosis	Defence response	.	Hwang et al. 2011	Xiang et al. 2011	Ma et al. 2009	Ma et al. 2013	.
2	192263493	T/C	16.7859	0.36	3	0.310949	.	.	.	+		K-box region and MADS-box transcription factor family protein/ OsMADS8 - MADS-box family gene with MIKCc type-box	.	.	GRMZM2G129034	Chr2:192,226,954-192,235,328	28165	AT1G24260	transcription factor	Lignification	.	.	Liljegren et al. 2000	.	.	.	.
2	194043588	T/C	13.3	0.54	3	0.260212	-0.0258478	.	.	+		Tetratricopeptide repeat (TPR)-like superfamily protein	1.82564	2.4081	GRMZM2G079231	Chr2:194,042,328-194,044,410	inside gene	AT2G36980	mediate protein–protein interactions and often the assembly of multiprotein complexes	Chaperone	cell cycle & transcription	protein transport complex	Blatch et al. 2009	.	.	.	.
3	36813365	A/C	15.65	0.14	3	.	-0.0158093	.	.	+		Zinc finger C-x8-C-x5-C-x3-H type	1.17917	1.10685	GRMZM2G069009	Chr3:36,833,167-36,838,326	19802	AT2G47850	encodes nucleic acid-binding protein, mediated resistance is associated with activation of a jasmonic acid (JA)-dependent pathway	Defence response	.	.	Deng et al. 2011	.	.	.	.
3	126183689	A/G	8.88981	0.13	3	0.129796	.	.	.	+	LMM	spotted leaf 11 (plant U-box 13)	2.19478	2.53005	GRMZM2G351387	Chr3:126,156,338-126,172,216	11473	AT3G46510	Negative Regulator of Plant Cell Death and Defense, Encodes a U-Box/Armadillo Repeat Protein Endowed with E3 Ubiquitin Ligase Activity	Apoptosis	Ubiquitination/SCF	protein degradation	Zeng et al. 2004	Luo et al. 2010	Li et al. 2012	Lim et al. 2010	.
4	188208471	T/C	8.50095	0.57	3	.	0.0225055	.	.	-		IQ calmodulin-binding motif domain containing protein	4.75456	4.51112	GRMZM2G439311	Chr4:188,200,344-188,204,546	3925	AT3G52870	Ca2 +/CaM-mediated signaling and Ca2+ sensor	Calcium signalling	Defence response	.	Kang et al. 2006	Bahler et al. 2002	Nie et al. 2012	.	.
5	2282955	G/T	7.16541	0.39	4	.	-0.0189088	.	.	+		Protein Kinase 1b	.	.	GRMZM2G144042	Chr5:2,283,771-2,290,049	816	AT1G07570	involved in ET-dependent but JA-independent defense, thus establishing TPK1b and ET as key regulators of insect and pathogen defense responses	Defence response	.	.	AbuQamar et al. 2008	.	.	.	.
5	3545354	C/G	11.584	0.25	4	0.151726	.	.	.	+		Cytochrome bd ubiquinol oxidase, 14kDa subunit	1.30505	1.31084	GRMZM2G318346	Chr5:3,541,380-3,544,992	362	AT4G32470	mitochondrial electron transport	redox homeostasis	.	.	Hill et al. 1993	Kaysser et al. 1995	.	.	.
5	4758329	G/A	13.8627	0.22	4	.	.	-0.0150999	.	+		IQ calmodulin-binding motif domain containing protein	2.18498	4.1928	GRMZM2G028813	Chr5:4,759,788-4,765,244	1459	AT3G22190	Ca2 +/CaM-mediated signaling and Ca2+ sensor	Calcium signalling	Defence response	.	Kang et al. 2006	Bahler et al. 2002	Nie et al. 2012	.	.
5	15725848	A/T	9.14093	0.28		.	.	.	0.0176218	-		transcription regulator NOT2/NOT3/NOT5 family protein	0.911814	0.847575	GRMZM2G100246	Chr5:15,725,881-15,731,553	33	AT5G18230	negatively regulates the basal and activated transcription of many gene	Transcription $ chromatin modification	Deadenylation, RNA processing, DNA damage response	Ubiquitination	Collart et al. 2012	.	.	.	.
5	81794295	C/T	9.64828	0.26	2	.	.	-0.0141059	.	+		Sugar isomerase (SIS) family protein	.	.	GRMZM2G011888	Chr5:81,793,777-81,797,217	inside gene	AT3G54690	carbohydrate metabolic process	carbohydrate metabolic process	.	.	Banerjee et al. 1995	.	.	.	.
5	135538903	A/G	13.3874	0.28	2	.	.	.	-0.00965673	+		GNS1/SUR4 membrane protein family	.	.	GRMZM2G128445	Chr5:135,529,882-135,530,478	8425	AT3G06460	may act on a glucose-signalling pathway	na	.	.	.	.	.	.	.
5	146951564	G/T	16.2616	0.39	2	.	.	.	-0.0096087	+		PP2A, PP4, and PP6 phosphoprotein phosphatases, metallophosphatase domain; PP2A-like family of phosphoprotein phosphatases/peptidase C48 domain/TOPP1	.	.	GRMZM2G429958	Chr5:146,944,668-146,947,535	4029	AT2G29400	sumoylation pathway	Ubiquitination	Apoptosis	.	.	.	.	.	.
5	147122610	A/G	14.8921	0.48	2	.	-0.0326806	.	.	+		Peptidase_C48, Ulp1 protease family/ESD4-like sumo protease 1 (ELS1)	.	.	GRMZM2G077313	Chr5:147,093,200-147,096,936	25674	AT3G06910	sumoylation pathway	Ubiquitination	Sumoylation	.	Mukhopadhyay & Dasso 2007	Hermkes et al. 2011	.	.	.
5	216776356	T/C	9.80626	0.24	1	.	-0.0115896	.	.	+		Protein of unknown function (DUF177)	0.555346	0.595741	GRMZM2G433025	Chr5:216,766,475-216,767,629	8727	AT3G19810	.	.	.	.	.	.	.	.	.
6	122660930	G/T	14.5351	0.29	3	0.167692	.	.	.	+		OsCML30 - Calmodulin-related calcium sensor protein/MSS3	0.770425	0.920667	GRMZM2G071100	Chr6:122,664,101-122,665,496	3171	AT2G43290	Ca2 +/CaM-mediated signaling and Ca2+ sensor	Autophagy	Calcium signalling	.	Kang et al. 2006	Bahler et al. 2002	.	.	.
7	121255571	T/G	11.8067	0.22	1	-0.16025	.	.	.	-		Pectin lyase-like superfamily protein	1.8819	2.16988	GRMZM2G135763	Chr7:121,252,254-121,256,304	inside gene	AT3G42950	.	Defence response	enzymatic degradation of pectin	Cell wall modification	Collmer A 1986	.	.	.	.
7	144228691	+/-	8.82588	0.27	1	.	.	0.01327	.	-		serine/threonine-protein kinase CTR1 (constitutive triple response 1)	4.24336	5.39132	GRMZM2G160922	Chr7:144,241,262-144,253,050	12571	AT4G35780	CTR1 acts as a negative regulator of the ethylene-signaling pathway. Ctr1 mutant in vad1 (vascular associated death 1) mutant accelerates lesion formation	Apoptosis	ethylene signaling	Defence response	Buochez et al. 2007	.	.	.	.
8	138472371	G/A	10.4287	0.52	2	0.206542	.	.	.	+		carbamoyl phosphate synthetase B (CARB)	1.0809	1.00855	GRMZM2G700683	Chr8:138,510,107-138,515,042	37736	AT1G29900	novel target for caspase-dependent regulation during apoptosis and suggest that the selective inactivation of pyrimidine nucleotide synthesis accompanies the process of apoptosis	Apoptosis	pyrimidine nucleotides synthesis	cell growth	Huang et al. 2002	.	.	.	.
8	139341575	G/C	10.2134	0.39	1	.	-0.0195166	.	.	+		ZOS1-10 - C2H2 zinc finger protein/indeterminate(ID)-domain 7	0.500303	0.52462	GRMZM2G027333	Chr8:139,342,590-139,346,470	1015	AT1G55110	Zinc finger, C2H2-type	Transcriptional regulation	Defence response	.	.	.	.	.	.
8	141135870	C/T	9.67459	0.25		.	.	.	-0.0039887	+		Plant thionin family protein precursor	.	.	GRMZM2G021289	Chr8:141,136,121-141,137,189	251	AT1G72260	antimicrobial defensin	Defence response	.	.	Pelegrini et al. 2005	Epple et al. 1997	.	.	.
8	166955466	C/T	7.33951	0.34		.	.	.	0.0135705	-		phosphatidyl serine synthase family protein	.	.	GRMZM2G447876	Chr8:166,950,550-166,953,165	2301	AT1G15110	binds and activates proteins with signaling activity, component of cellular membrane. phosphatidylserine on the cytosolic leaflet of endosomes and lysosomes enables these compartments to dock with proteins with specific phosphatidylserine-binding domains. regulation of apoptosis in response to ca2+ stimuli	Apoptosis	.	.	The AOCS Lipid Library	Blankenberg et al. 1998	.	.	.
9	16319620	G/C	8.37	0.67	4	-0.157403	0.0198812	0.0159538	.	-		caffeoyl-CoA O-methyltransferase	2.17464	1.68469	GRMZM2G099363	Chr9:16,318,197-16,320,573	inside gene	AT4G34050	lignin biosynthesis in the phenylpropanoid pathway	lignin biosynthesis	.	.	Menden et al. 2007	Hoofmann et al. 2004	.	.	.
9	16912715	C/T	8.21877	0.33	4	-0.195429	.	.	.	-		TPR repeat domain/heat shock protein STI-like (stress-inducible)/U-box domain-containing protein 33-like/Hop	.	.	GRMZM2G002227	Chr9:16,899,352-16,902,553	10162	AT1G62740	interacts with HSP90/HSP70 as co-chaperones. heat acclimation, protein folding, response to endoplasmic reticulum stress, response to heat, response to high light intensity, response to hydrogen peroxide	Chaperone	Ubiquitination/SCF	Stress	Zeytuni N and Zarivach R 2012	Fellerer et al. 2011	.	.	.
9	96001269	T/C	21.04	0.87	4	0.430275	-0.0385527	-0.0261457	-0.0151351	+		RING/U-box superfamily protein	.	.	GRMZM2G145104	Chr9:95,995,211-96,001,343	inside gene	AT4G34100	probably negative regulator of cell death	Apoptosis	Ubiquitination/SCF	protein degradation	Zeng et a. 2008	Lim et al. 2010	.	.	.
10	3276213	C/T	13.8581	0.58	3	0.41362	-0.0322111	.	.	+		jacalin-like lectin domain containing protein/CRK7	1.81475	1.14895	GRMZM5G873586	Chr10:3,272,820-3,278,611	inside gene	AT4G23150	SA/JA related defense response; induces apoptosis by binding CD45, an apoptosis regulator// CRK7 is ethylene responsive	Apoptosis	Defence response	.	Hwang et al. 2011	Xiang et al. 2011	Ma et al. 2009	Ma et al. 2013	Wrzaczek et al. 2010
10	3540773	T/C	11.4815	0.55	3	.	0.0377185	.	.	-	LMM	RP1/NB-ARC domain-containing disease resistance protein	0.856141	1.24337	GRMZM2G069382	Chr10:3,569,035-3,587,751	28262	AT3G14470	Resistance gene to Rust	Apoptosis	Defence response	.	collins et al. 1999	.	.	.	.
10	3909109	A/T	11.0463	0.53	3	-0.224007	.	.	.	-	LMM	RP1/NB-ARC domain-containing disease resistance protein	0.73641	2.31282	GRMZM2G061742	Chr10:3,904,402-3,908,700	409	AT3G14470	Resistance gene to Rust	Apotosis	Defence response	.	collins et al. 1999	.	.	.	.
10	20799373	C/A	15.336	0.25	4	.	-0.0253284	.	.	+		ubiquitin-protein ligase 1/HECT domain	.	.	GRMZM2G331368	Chr10:20,699,419-20,716,048	83325	AT1G55860	ubiquitination	Ubiquitination	protein degradation	.	Bates et al. 1999	.	.	.	.
10	21022896	C/T	28.3253	0.75	4	.	-0.061664	.	.	+		DNA polymerase I family protein	.	.	GRMZM2G141948	Chr10:21,013,652-21,021,042	1854	AT4G32700	.	DNA synthesis	Chromatin structure	.	.	.	.	.	.
10	21788845	G/A	26.2799	0.24	4	.	.	-0.0198067	.	+		cpHsc70-2,CPHSC70-2EAT SHOCK PROTEIN 70-2,HSC70-7	.	.	GRMZM2G001500	Chr10:21,722,658-21,727,770	61075	AT5G49910	molecular chaperone	Autophagy	Apoptosis	Stress	Benbrook and Long 2012	.	.	.	.
10	21804495	G/A	21.5	0.66	4	0.271905	.	-0.0205178	.	+		UEV domain/vps23/	8.42846	6.90309	GRMZM2G109582	Chr10:21,820,190-21,821,376	15695	AT2G38830	endosomal sorting complexes required for transport (ESCRT1), sorting cargo to lysosomes via MVBs	Autophagy	monoubiquitination	.	Spitzer et al. 2006	.	.	.	.
10	25214435	G/A	35.7242	0.53	4	0.905975	.	.	.	+		Thioredoxin superfamily protein	.	.	GRMZM2G303536	Chr10:25,177,546-25,177,995	36440	AT2G47870	critical for redox regulation of protein function and signaling via thiol redox control	Redox homeostasis	.	.	Arner & Holmgren 2000	Collet & Messens 2010	.	.	.
10	49011347	T/G	10.4702	0.46		0.251802	.	.	.	+		guanylyl cyclase-like protein (SPIKE1)	1.44161	0.5511	GRMZM2G350748	Chr10:49,045,341-49,062,699	33994	AT4G16340	calcium negative feedback system	Apoptosis	.	.	Fraser et al. 2006	.	.	.	.
10	142092959	C/T	8.29644	0.27	3	0.143895	.	.	.	+		methyl-CPG-binding domain protein 13 (MBD4/MED1)	0.531779	0.51251	GRMZM2G119802	Chr10:142,091,649-142,095,485	inside gene	AT5G52230	prevents apoptosis by binding Fas-associated death proteins. binds to fully and hemimethylated DNA, DNA repair gene that may be involved in mismatched repair and may regulate genomic stability	Apoptosis	DNA repair	.	Tourneur et al. 2010	Screaton et al. 2003	.	.	.
	key:
	chr	chromosome					negative allele effect increases HR (HTR, SWR, DTAR)
	bp	base pair					positive allele effect increases HR (LES)
	SNP	single nucleotide polymorphism					* SNP for this trait close to significant SNP
	RMIP	resample model inclusion probability
	LES	lesion severity
	HTR	mutant to wild type height ratio
	SWR	mutant to wild type stalk width ratio
	DTAR	mutant to wild type days to anthesis ratio
	LMM	lesion mimic mutant
	AT	Arabiodopsis thaliana
	FC	fold change of differentially expression
	Bibliography
	Abuqamar, S., M. F. Chai, H. Luo, F. Song and T. Mengiste, 2008 Tomato protein kinase 1b mediates signaling of plant responses to necrotrophic fungi and insect herbivory. Plant Cell 20: 1964-1983.
	Arner, E. S., and A. Holmgren, 2000 Physiological functions of thioredoxin and thioredoxin reductase. Eur J Biochem 267: 6102-6109.
	Bache, K. G., T. Slagsvold, A. Cabezas, K. R. Rosendal, C. Raiborg et al., 2004 The growth-regulatory protein HCRP1/hVps37A is a subunit of mammalian ESCRT-I and mediates receptor down-regulation. Mol Biol Cell 15: 4337-4346.
	Bahler, M., and A. Rhoads, 2002 Calmodulin signaling via the IQ motif. FEBS Lett 513: 107-113.
	Bai, C., R. Richman and S. J. Elledge, 1994 Human cyclin F. Embo J 13: 6087-6098.
	Bai, C., P. Sen, K. Hofmann, L. Ma, M. Goebl et al., 1996 SKP1 connects cell cycle regulators to the ubiquitin proteolysis machinery through a novel motif, the F-box. Cell 86: 263-274.
	Banerjee, S., F. Anderson and G. K. Farber, 1995 The evolution of sugar isomerases. Protein Eng 8: 1189-1195.
	Bates, P. W., and R. D. Vierstra, 1999 UPL1 and 2, two 405 kDa ubiquitin-protein ligases from Arabidopsis thaliana related to the HECT-domain protein family. Plant J 20: 183-195.
	Benbrook, D. M., and A. Long, 2012 Integration of autophagy, proteasomal degradation, unfolded protein response and apoptosis. Exp Oncol 34: 286-297.
	Bertoni, G., 2011 CBS domain proteins regulate redox homeostasis. Plant Cell 23: 3562.
	Blankenberg, F. G., P. D. Katsikis, J. F. Tait, R. E. Davis, L. Naumovski et al., 1998 In vivo detection and imaging of phosphatidylserine expression during programmed cell death. Proc Natl Acad Sci U S A 95: 6349-6354.
	Blatch, G. L., and M. Lassle, 1999 The tetratricopeptide repeat: a structural motif mediating protein-protein interactions. Bioessays 21: 932-939.
	Bouchez, O., C. Huard, S. Lorrain, D. Roby and C. Balague, 2007 Ethylene is one of the key elements for cell death and defense response control in the Arabidopsis lesion mimic mutant vad1. Plant Physiol 145: 465-477.
	Collart, M. A., and O. O. Panasenko, 2012 The Ccr4--not complex. Gene 492: 42-53.
	Collet, J. F., and J. Messens, 2010 Structure, function, and mechanism of thioredoxin proteins. Antioxid Redox Signal 13: 1205-1216.
	Collins, N., J. Drake, M. Ayliffe, Q. Sun, J. Ellis et al., 1999 Molecular characterization of the maize Rp1-D rust resistance haplotype and its mutants. Plant Cell 11: 1365-1376.
	Collmer A, 1986 The role of pectic enzymes in plant pathogenesis. Ann. Rev. Phytopathol. 24:383-409
	Deng, H., H. Liu, X. Li, J. Xiao and S. Wang, 2012 A CCCH-type zinc finger nucleic acid-binding protein quantitatively confers resistance against rice bacterial blight disease. Plant Physiol 158: 876-889.
	Epple, P., K. Apel and H. Bohlmann, 1997 Overexpression of an endogenous thionin enhances resistance of Arabidopsis against Fusarium oxysporum. Plant Cell 9: 509-520.
	Fellerer, C., R. Schweiger, K. Schongruber, J. Soll and S. Schwenkert, 2011 Cytosolic HSP90 cochaperones HOP and FKBP interact with freshly synthesized chloroplast preproteins of Arabidopsis. Mol Plant 4: 1133-1145.
	Fraser, M., S. L. Chan, S. S. Chan, R. R. Fiscus and B. K. Tsang, 2006 Regulation of p53 and suppression of apoptosis by the soluble guanylyl cyclase/cGMP pathway in human ovarian cancer cells. Oncogene 25: 2203-2212.
	Gao, X., W. B. Shim, C. Gobel, S. Kunze, I. Feussner et al., 2007 Disruption of a maize 9-lipoxygenase results in increased resistance to fungal pathogens and reduced levels of contamination with mycotoxin fumonisin. Mol Plant Microbe Interact 20: 922-933.
	Hermkes, R., Y. F. Fu, K. Nurrenberg, R. Budhiraja, E. Schmelzer et al., 2011 Distinct roles for Arabidopsis SUMO protease ESD4 and its closest homolog ELS1. Planta 233: 63-73.
	Hill, J. J., J. O. Alben and R. B. Gennis, 1993 Spectroscopic evidence for a heme-heme binuclear center in the cytochrome bd ubiquinol oxidase from Escherichia coli. Proc Natl Acad Sci U S A 90: 5863-5867.
	Hoffmann, L., S. Besseau, P. Geoffroy, C. Ritzenthaler, D. Meyer et al., 2004 Silencing of hydroxycinnamoyl-coenzyme A shikimate/quinate hydroxycinnamoyltransferase affects phenylpropanoid biosynthesis. Plant Cell 16: 1446-1465.
	Hu, R., G. Qi, Y. Kong, D. Kong, Q. Gao et al., 2010 Comprehensive analysis of NAC domain transcription factor gene family in Populus trichocarpa. BMC Plant Biol 10: 145.
	Huang, M., P. Kozlowski, M. Collins, Y. Wang, T. A. Haystead et al., 2002 Caspase-dependent cleavage of carbamoyl phosphate synthetase II during apoptosis. Mol Pharmacol 61: 569-577.
	Hwang, I. S., and B. K. Hwang, 2011 The pepper mannose-binding lectin gene CaMBL1 is required to regulate cell death and defense responses to microbial pathogens. Plant Physiol 155: 447-463.
	Kang, C. H., W. Y. Jung, Y. H. Kang, J. Y. Kim, D. G. Kim et al., 2006 AtBAG6, a novel calmodulin-binding protein, induces programmed cell death in yeast and plants. Cell Death Differ 13: 84-95.
	Karasawa, A., G. B. Erkens, R. P. Berntsson, R. Otten, G. K. Schuurman-Wolters et al., 2011 Cystathionine beta-synthase (CBS) domains 1 and 2 fulfill different roles in ionic strength sensing of the ATP-binding cassette (ABC) transporter OpuA. J Biol Chem 286: 37280-37291.
	Kaysser, T. M., J. B. Ghaim, C. Georgiou and R. B. Gennis, 1995 Methionine-393 is an axial ligand of the heme b558 component of the cytochrome bd ubiquinol oxidase from Escherichia coli. Biochemistry 34: 13491-13501.
	Kushwaha, H. R., A. K. Singh, S. K. Sopory, S. L. Singla-Pareek and A. Pareek, 2009 Genome wide expression analysis of CBS domain containing proteins in Arabidopsis thaliana (L.) Heynh and Oryza sativa L. reveals their developmental and stress regulation. BMC Genomics 10: 200.
	Li, W., I. P. Ahn, Y. Ning, C. H. Park, L. Zeng et al., 2012 The U-Box/ARM E3 ligase PUB13 regulates cell death, defense, and flowering time in Arabidopsis. Plant Physiol 159: 239-250.
	Lim, S. D., W. C. Yim, J. C. Moon, D. S. Kim, B. M. Lee et al., 2010 A gene family encoding RING finger proteins in rice: their expansion, expression diversity, and co-expressed genes. Plant Mol Biol 72: 369-380.
	Liljegren S. J., Ditta G. S., Eshed Y., Savidge B., Bowman J. L., Yanofsky M. F., 2000 SHATTERPROOF MADS-box genes control seed dispersal in Arabidopsis. 404(6779):766-70 Nature.
	Luo, H., K. Laluk, Z. Lai, P. Veronese, F. Song et al., 2010 The Arabidopsis Botrytis Susceptible1 Interactor defines a subclass of RING E3 ligases that regulate pathogen and stress responses. Plant Physiol 154: 1766-1782.
	Ma, B. Y., K. Yoshida, M. Baba, M. Nonaka, S. Matsumoto et al., 2009 The lectin Jacalin induces human B-lymphocyte apoptosis through glycosylation-dependent interaction with CD45. Immunology 127: 477-488.
	Ma, Q. H., W. B. Zhen and Y. C. Liu, 2013 Jacalin domain in wheat jasmonate-regulated protein Ta-JA1 confers agglutinating activity and pathogen resistance. Biochimie 95: 359-365.
	Maccarrone, M., G. Melino and A. Finazzi-Agro, 2001 Lipoxygenases and their involvement in programmed cell death. Cell Death Differ 8: 776-784.
	Menden, B., M. Kohlhoff and B. M. Moerschbacher, 2007 Wheat cells accumulate a syringyl-rich lignin during the hypersensitive resistance response. Phytochemistry 68: 513-520.
	Mukhopadhyay, D., and M. Dasso, 2007 Modification in reverse: the SUMO proteases. Trends Biochem Sci 32: 286-295.
	Nawrath, C., S. Heck, N. Parinthawong and J. P. Metraux, 2002 EDS5, an essential component of salicylic acid-dependent signaling for disease resistance in Arabidopsis, is a member of the MATE transporter family. Plant Cell 14: 275-286.
	Nie H., Zhao C., Wu G., Wu Y., Chen Y., Tang D, 2012 SR1, a calmodulin-binding transcription factor, modulates plant defense and ethylene-induced senescence by directly regulating NDR1 and EIN3. Plant Physiol. 158(4):1847-59.
	Pelegrini, P. B., and O. L. Franco, 2005 Plant gamma-thionins: novel insights on the mechanism of action of a multi-functional class of defense proteins. Int J Biochem Cell Biol 37: 2239-2253.
	Pietenpol, J. A., and Z. A. Stewart, 2002 Cell cycle checkpoint signaling: cell cycle arrest versus apoptosis. Toxicology 181-182: 475-481.
	Screaton, R. A., S. Kiessling, O. J. Sansom, C. B. Millar, K. Maddison et al., 2003 Fas-associated death domain protein interacts with methyl-CpG binding domain protein 4: a potential link between genome surveillance and apoptosis. Proc Natl Acad Sci U S A 100: 5211-5216.
	Spitzer, C., S. Schellmann, A. Sabovljevic, M. Shahriari, C. Keshavaiah et al., 2006 The Arabidopsis elch mutant reveals functions of an ESCRT component in cytokinesis. Development 133: 4679-4689.
	Sun, X., E. M. Gilroy, A. Chini, P. L. Nurmberg, I. Hein et al., 2011 ADS1 encodes a MATE-transporter that negatively regulates plant disease resistance. New Phytol 192: 471-482.
	Tourneur, L., and G. Chiocchia, 2010 FADD: a regulator of life and death. Trends Immunol 31: 260-269.
	Williams, R. L., and S. Urbe, 2007 The emerging shape of the ESCRT machinery. Nat Rev Mol Cell Biol 8: 355-368.
	Wrighton, K. H., 2011 Autophagy: ESCRTing proteins for microautophagy. Nat Rev Mol Cell Biol 12: 136-137.
	Wrzaczek, M., M. Brosche, J. Salojarvi, S. Kangasjarvi, N. Idanheimo et al., 2010 Transcriptional regulation of the CRK/DUF26 group of receptor-like protein kinases by ozone and plant hormones in Arabidopsis. BMC Plant Biol 10: 95.
	Xiang, Y., M. Song, Z. Wei, J. Tong, L. Zhang et al., 2011 A jacalin-related lectin-like gene in wheat is a component of the plant defence system. J Exp Bot 62: 5471-5483.
	Zeng, L. R., C. H. Park, R. C. Venu, J. Gough and G. L. Wang, 2008 Classification, expression pattern, and E3 ligase activity assay of rice U-box-containing proteins. Mol Plant 1: 800-815.
	Zeng, L. R., S. Qu, A. Bordeos, C. Yang, M. Baraoidan et al., 2004 Spotted leaf11, a negative regulator of plant cell death and defense, encodes a U-box/armadillo repeat protein endowed with E3 ubiquitin ligase activity. Plant Cell 16: 2795-2808.
	Zeytuni, N. and Zarivach, R., 2012 The TPR Motif as a Protein Interaction Module - A Discussion of Structure and Function, Protein Interactions, Dr. Jianfeng Cai (Ed.), ISBN: 978-953-51-0244-1, InTech
	Zhong, R., T. Demura and Z. H. Ye, 2006 SND1, a NAC domain transcription factor, is a key regulator of secondary wall synthesis in fibers of Arabidopsis. Plant Cell 18: 3158-3170.
