# Supplementary material for: A Genome-Wide Association Study of the Maize Hypersensitive Defense Response Identifies Genes That Cluster in Related Pathways
Source: PLoS Genet. 2014 Aug 28;10(8):e1004562. doi: 10.1371/journal.pgen.1004562 (PMC4148229; doi:10.1371/journal.pgen.1004562)
Supplement: File S6 — LSmeans for LES, HTR, SWR and DTAR and BLUPs for SLB, GLS and NLB. (TXT) [file pgen.1004562.s015.txt]

genocode	group	pop	LES	HTR	SWR	DTAR	spots	slb	gls	nlb
z001E0001	z001	1	3.1433	0.845	0.639	0.9846	0.6301	6.43212	.	11.1469
z001E0002	z001	1	2.9735	0.8597	0.6172	0.973	1.6809	5.95807	.	14.4345
z001E0003	z001	1	3.2898	0.8414	0.6152	1.0004	2.329	4.92537	53.2412	14.9139
z001E0004	z001	1	4.0183	0.8519	0.5845	0.978	0.5827	5.70514	54.3536	13.8674
z001E0005	z001	1	1.9191	0.8158	0.6332	0.9352	1.3686	6.43937	54.7175	15.5106
z001E0006	z001	1	.	.	.	.	0.6954	5.59439	62.9853	16.3038
z001E0007	z001	1	3.1285	0.8856	0.6112	0.9847	0.7921	6.54527	56.9363	11.6227
z001E0008	z001	1	4.7663	0.8083	0.5357	0.9554	1.9357	5.6053	50.5611	10.0364
z001E0009	z001	1	3.6698	0.834	0.5967	0.9847	0.7655	6.52477	.	12.6163
z001E0010	z001	1	2.349	0.9006	0.7697	0.9723	0.6573	5.51262	63.0986	16.9461
z001E0011	z001	1	4.2328	0.8004	0.559	0.9631	0.9263	7.01107	53.7472	17.5089
z001E0012	z001	1	4.3205	0.8949	0.6277	0.9419	1.2171	7.12597	58.3152	14.2543
z001E0013	z001	1	4.2025	0.826	0.5875	0.9689	0.4824	6.18657	50.8424	13.7682
z001E0014	z001	1	3.3635	0.837	0.6162	0.9805	1.2919	5.39092	57.5889	13.241
z001E0015	z001	1	3.8038	0.8116	0.5922	0.9612	1.2873	5.33087	58.4027	13.2023
z001E0016	z001	1	3.5895	0.7933	0.6327	0.9734	2.4059	6.70452	.	8.5255
z001E0017	z001	1	3.4983	0.9045	0.7002	0.9925	1.0923	6.82197	56.4016	11.9678
z001E0018	z001	1	4.1088	0.8608	0.6002	0.9557	0.751	5.96492	.	11.095
z001E0019	z001	1	2.6093	0.8997	0.6757	0.9691	0.7608	6.10797	.	10.6219
z001E0020	z001	1	3.828	0.8321	0.5682	0.9652	0.6307	5.89437	.	12.7036
z001E0021	z001	1	3.9135	0.8031	0.6135	0.9692	1.5126	5.28162	.	13.9352
z001E0022	z001	1	3.5285	0.8285	0.5505	0.955	2.1571	5.48237	59.6222	11.1729
z001E0023	z001	1	3.0828	0.8762	0.6005	0.9699	0.4913	5.42452	57.5395	16.7486
z001E0024	z001	1	3.085	0.9046	0.6837	0.9773	1.6945	6.14587	56.7576	14.0936
z001E0025	z001	1	2.178	0.9332	0.7457	0.9731	-0.00688	6.66127	.	.
z001E0027	z001	1	2.6748	0.8953	0.5987	0.9844	1.055	6.11087	.	14.6422
z001E0028	z001	1	4.107	0.8042	0.5492	0.9773	1.0119	6.76697	.	10.2658
z001E0029	z001	1	4.455	0.8249	0.495	0.968	0.4003	6.00797	.	13.3712
z001E0030	z001	1	4.5313	0.8105	0.531	0.954	0.6145	5.16467	.	14.7232
z001E0031	z001	1	2.9118	0.8256	0.5922	0.9773	0.7896	6.62957	.	15.0998
z001E0032	z001	1	3.3728	0.879	0.7297	0.9653	1.5081	5.16937	61.4508	13.1204
z001E0033	z001	1	4.9148	0.684	0.4497	0.9499	2.0313	4.89057	49.7898	15.1721
z001E0034	z001	1	3.2143	0.8014	0.5835	0.9773	2.9537	6.36242	54.5081	14.012
z001E0036	z001	1	4.6168	0.847	0.5692	0.9734	1.0404	5.54669	60.7895	14.4641
z001E0037	z001	1	3.291	0.9029	0.7292	0.9805	0.501	5.11442	60.9958	16.508
z001E0038	z001	1	4.7865	0.7953	0.4972	0.9728	0.6728	5.78906	54.2433	15.2275
z001E0039	z001	1	2.8898	0.871	0.6557	0.9644	1.2552	5.36477	56.7958	13.8703
z001E0040	z001	1	4.18	0.8161	0.5635	0.9766	1.8801	4.84072	60.9627	12.2245
z001E0041	z001	1	3.9915	0.8498	0.6322	0.9809	0.5673	6.15967	57.0275	13.1731
z001E0042	z001	1	3.7738	0.8413	0.599	0.9808	1.1648	6.51697	.	14.5828
z001E0043	z001	1	3.45	0.9203	0.6415	0.9672	1.0831	5.58921	57.85	8.2984
z001E0044	z001	1	.	.	.	.	0.8271	5.71154	55.6304	13.6759
z001E0045	z001	1	.	0.9335	1.0212	0.9889	0.6786	5.69528	57.6054	15.3424
z001E0046	z001	1	3.2493	0.838	0.6487	0.9656	1.4232	5.84601	58.9257	12.8029
z001E0047	z001	1	4.2083	0.7687	0.5535	0.9694	1.689	4.98787	55.9491	15.7834
z001E0048	z001	1	3.2768	0.8687	0.622	0.9968	1.147	5.92327	57.2201	15.0388
z001E0049	z001	1	2.54	0.9194	0.6022	0.9615	1.0469	5.8346	56.5858	17.9682
z001E0050	z001	1	2.0918	0.9344	0.7942	0.9926	0.5254	4.59632	61.1959	23.0028
z001E0051	z001	1	3.824	0.8016	0.5612	0.9771	1.2773	5.74504	51.3224	15.6428
z001E0052	z001	1	3.5103	0.8446	0.537	0.9804	1.7574	6.07397	50.72	18.2204
z001E0053	z001	1	2.3523	0.9229	0.7252	0.9805	0.6374	6.68342	51.6546	11.9955
z001E0054	z001	1	3.2045	0.8447	0.6552	0.9926	2.8195	5.26552	61.0386	16.0389
z001E0055	z001	1	2.1578	0.9008	0.7635	0.9767	0.8249	5.70681	60.2018	12.5336
z001E0056	z001	1	3.0948	0.8919	0.649	0.985	1.2621	5.39647	62.0971	14.81
z001E0057	z001	1	2.668	0.8311	0.6555	0.9651	0.7679	5.67812	57.6054	14.1474
z001E0058	z001	1	2.7668	0.8706	0.633	0.9685	1.0624	5.11637	55.1694	9.133
z001E0059	z001	1	3.6773	0.8208	0.6507	0.9767	0.3051	6.24382	56.2995	10.9489
z001E0060	z001	1	2.637	0.8666	0.6752	0.989	0.9302	4.96407	57.057	14.5976
z001E0061	z001	1	2.269	0.9597	0.8562	0.96	0.5454	5.23347	61.2131	15.2068
z001E0062	z001	1	3.1243	0.8729	0.658	0.9652	1.0334	5.44837	63.4734	14.984
z001E0063	z001	1	2.5488	0.9051	0.7167	0.9847	0.6322	6.31902	63.7775	17.5682
z001E0064	z001	1	.	.	.	.	0.6842	5.14332	55.7918	12.1277
z001E0065	z001	1	5.4438	0.789	0.621	0.9723	1.4009	6.18217	61.292	13.8059
z001E0066	z001	1	3.8663	0.8384	0.6145	0.9776	1.067	6.10712	62.6632	15.7574
z001E0067	z001	1	2.625	0.9153	0.742	0.9654	0.455	5.10807	56.033	18.1787
z001E0068	z001	1	3.1715	0.8855	0.6875	0.9882	0.8669	5.00622	58.0341	16.4719
z001E0069	z001	1	4.7263	0.758	0.5237	0.9767	0.7476	6.53347	60.899	13.2478
z001E0070	z001	1	3.002	0.7913	0.6317	0.9763	1.5128	5.16337	53.2461	15.2087
z001E0071	z001	1	2.971	0.871	0.7067	0.9423	0.7152	5.94197	63.3933	17.4491
z001E0072	z001	1	5.0973	0.8079	0.5457	0.9651	0.937	4.42587	.	.
z001E0073	z001	1	3.2993	0.8554	0.6845	0.977	1.0119	6.45182	53.5821	15.6963
z001E0074	z001	1	4.561	0.8836	0.6065	0.9806	1.0534	5.99252	61.2625	13.6693
z001E0075	z001	1	3.4918	0.8641	0.6042	0.9766	1.3706	6.24837	.	17.3304
z001E0076	z001	1	2.484	0.9123	0.6347	0.9846	1.1676	4.70737	64.5873	13.6426
z001E0077	z001	1	2.5538	0.8919	0.6202	0.9937	0.4896	5.21582	.	14.828
z001E0078	z001	1	4.7523	0.8426	0.5375	0.9723	0.4824	5.92212	58.7095	15.0388
z001E0079	z001	1	3.245	0.8936	0.5987	0.984	0.7799	5.47637	53.4104	13.7197
z001E0080	z001	1	3.7468	0.7872	0.5402	0.9727	1.9999	5.72108	53.7749	14.4505
z001E0081	z001	1	5.3848	0.734	0.4637	0.95	2.1983	5.6669	54.9783	10.8064
z001E0082	z001	1	2.4673	0.963	0.7265	0.9921	1.5031	4.66912	59.7007	12.8154
z001E0083	z001	1	2.9993	0.8881	0.6007	0.9807	0.3143	5.31947	60.0753	13.3307
z001E0084	z001	1	.	.	.	.	0.9081	6.03787	.	17.5287
z001E0085	z001	1	2.57	0.8952	0.6537	0.9925	0.7673	5.77053	55.4825	18.2364
z001E0086	z001	1	3.1793	0.8356	0.603	0.9615	1.1359	5.34987	53.2402	11.6922
z001E0087	z001	1	3.965	0.8443	0.5502	0.9806	1.837	4.69457	61.2097	16.3186
z001E0088	z001	1	.	.	.	.	0.6407	5.35587	56.7889	15.0856
z001E0089	z001	1	4.3755	0.771	0.4967	0.9594	1.6654	6.18817	61.2042	15.0477
z001E0090	z001	1	2.8818	0.8265	0.6537	0.981	0.7845	6.45642	60.314	12.4147
z001E0091	z001	1	3.362	0.8436	0.634	0.9844	0.6908	5.61089	55.1992	22.4084
z001E0092	z001	1	4.1443	0.791	0.515	0.9774	0.9951	5.88472	.	.
z001E0093	z001	1	3.4948	0.8827	0.6675	0.9846	0.977	5.90197	58.1893	18.2713
z001E0094	z001	1	4.301	0.8283	0.5265	0.9769	0.9096	6.39117	57.5929	16.6855
z001E0095	z001	1	3.633	0.8786	0.6682	0.972	1.8428	5.26057	.	14.8568
z001E0096	z001	1	2.6898	0.8641	0.6792	0.977	0.7181	4.66157	54.2132	15.6616
z001E0097	z001	1	2.9583	0.8664	0.6567	0.9529	0.7878	5.44017	49.5821	17.5835
z001E0098	z001	1	4.9183	0.7154	0.4837	0.9601	1.7392	5.43742	57.4344	16.1291
z001E0099	z001	1	3.5773	0.842	0.6467	0.9849	0.6764	6.16482	50.628	10.1201
z001E0100	z001	1	4.8568	0.7857	0.4642	0.9674	1.0707	5.55965	58.8274	13.6353
z001E0101	z001	1	2.965	0.8756	0.616	0.9887	0.5422	6.19042	58.1739	15.6535
z001E0102	z001	1	3.2148	0.7994	0.5715	0.9773	0.591	6.03152	.	14.3745
z001E0103	z001	1	4.0639	0.8213	0.5266	0.9706	0.9654	4.74832	.	.
z001E0104	z001	1	5.4853	0.7245	0.504	0.9353	1.1006	4.66347	59.2731	13.7739
z001E0105	z001	1	2.6763	0.9124	0.7092	0.9808	0.5624	5.44357	58.8822	15.7205
z001E0106	z001	1	3.136	0.821	0.6265	0.9856	0.5198	4.90217	54.8058	13.6419
z001E0107	z001	1	3.897	0.876	0.6105	0.9558	0.8237	6.18237	64.3417	14.5136
z001E0108	z001	1	3.317	0.8498	0.558	0.9644	1.146	5.56219	55.9792	17.5816
z001E0109	z001	1	2.9976	0.8332	0.5723	0.9724	0.4519	5.58446	50.8583	15.0092
z001E0110	z001	1	2.8788	0.9024	0.7225	0.9807	1.0548	6.31307	53.4407	13.9379
z001E0111	z001	1	3.1498	0.9264	0.6862	0.9811	1.3293	5.90277	52.6031	15.3214
z001E0112	z001	1	4.235	0.8277	0.5105	0.9773	1.5895	4.37392	53.6045	13.4987
z001E0113	z001	1	3.0547	0.8527	0.7132	.	0.4484	5.98597	.	12.915
z001E0114	z001	1	3.5798	0.8159	0.6377	0.9813	1.2387	5.16817	58.8446	11.6603
z001E0115	z001	1	3.6118	0.8488	0.586	0.9636	0.3776	5.24392	51.668	15.7413
z001E0116	z001	1	2.8258	0.8715	0.6582	0.9737	0.501	4.62107	58.0482	14.6745
z001E0117	z001	1	3.2533	0.8918	0.6607	0.9844	2.0949	5.15727	.	14.3341
z001E0118	z001	1	3.154	0.8013	0.636	0.9607	1.3137	6.72432	55.3707	9.361
z001E0119	z001	1	3.8893	0.8386	0.5982	0.9811	0.5586	5.98852	63.5253	15.323
z001E0120	z001	1	2.829	0.8761	0.645	0.9711	2.0433	6.52207	58.7988	13.8787
z001E0121	z001	1	3.6555	0.8626	0.4777	0.9614	0.384	5.68481	58.4566	12.6532
z001E0122	z001	1	2.6903	0.9479	0.669	0.9884	1.5421	5.27587	.	12.9899
z001E0123	z001	1	4.4923	0.794	0.5422	0.9934	0.7249	5.86382	.	14.9469
z001E0124	z001	1	3.4158	0.8635	0.6255	0.9771	0.9922	5.57311	.	11.8729
z001E0125	z001	1	4.018	0.8145	0.5845	0.9657	1.0433	6.44642	.	.
z001E0126	z001	1	3.6513	0.8034	0.653	0.9882	0.6803	4.97187	49.5684	16.9728
z001E0127	z001	1	4.2823	0.8098	0.5402	0.9705	2.159	5.49377	59.986	10.0895
z001E0128	z001	1	.	.	.	.	1.1328	5.34407	62.153	13.3574
z001E0129	z001	1	3.7378	0.798	0.6285	0.9846	1.7351	4.26977	61.5061	15.0689
z001E0130	z001	1	2.5743	0.9568	0.724	0.9884	1.6899	5.50687	56.401	10.5958
z001E0131	z001	1	2.6243	0.861	0.636	0.9609	1.2726	6.18302	59.6446	9.7424
z001E0132	z001	1	.	.	.	.	0.8379	6.01282	53.583	15.0084
z001E0133	z001	1	3.2898	0.9156	0.7412	0.9884	1.8605	5.06407	51.9775	14.4355
z001E0134	z001	1	5.4405	0.7243	0.485	0.9664	0.6504	4.89847	56.4103	17.4014
z001E0135	z001	1	3.8018	0.8752	0.546	0.9926	1.2981	6.25767	55.4909	15.2067
z001E0136	z001	1	4.2172	0.7517	0.5382	0.9288	1.0102	6.26572	.	13.7914
z001E0137	z001	1	3.0323	0.9399	0.741	0.965	0.895	5.60815	51.6989	13.6874
z001E0138	z001	1	4.5158	0.8261	0.5737	0.9811	0.8899	5.7781	56.2063	13.995
z001E0139	z001	1	3.542	0.8222	0.566	0.9613	1.0271	6.28562	51.1852	14.8102
z001E0140	z001	1	3.736	0.9071	0.6547	0.9799	0.8784	4.80052	61.0183	14.5996
z001E0141	z001	1	.	.	.	.	1.3528	5.20492	51.2559	13.5348
z001E0143	z001	1	5.3538	0.629	0.413	0.9477	1.7069	6.52852	56.2063	15.3279
z001E0144	z001	1	3.7253	0.8759	0.6212	0.9605	2.0481	4.72192	53.8876	15.5219
z001E0145	z001	1	3.4988	0.851	0.6677	0.9771	0.4995	5.73361	61.9889	17.8745
z001E0146	z001	1	3.7125	0.8489	0.58	0.9652	1.3223	6.42907	53.768	16.7378
z001E0147	z001	1	4.6605	0.8928	0.567	0.9809	2.8603	4.93322	.	16.105
z001E0148	z001	1	4.804	0.7674	0.5747	0.9772	1.1687	6.44647	.	11.9981
z001E0149	z001	1	5.5613	0.8728	0.5025	0.9595	1.1299	4.82837	52.3048	17.0207
z001E0150	z001	1	3.7658	0.8464	0.5407	0.9769	0.7578	4.82617	.	16.8322
z001E0151	z001	1	.	.	.	.	0.9504	5.58664	48.5229	18.0473
z001E0152	z001	1	3.412	0.9144	0.6952	0.9647	0.7981	5.07892	62.7273	16.9103
z001E0153	z001	1	.	.	.	.	1.1851	5.26582	.	17.2706
z001E0154	z001	1	4.0773	0.8082	0.544	0.9884	1.0473	6.42592	48.0556	11.6667
z001E0156	z001	1	3.2948	0.887	0.6252	0.9891	0.4392	4.76322	59.8745	21.0342
z001E0157	z001	1	5.373	0.6869	0.4822	0.9693	1.4409	5.89652	53.5744	10.0675
z001E0158	z001	1	.	.	.	.	0.9924	5.35542	62.5182	22.3431
z001E0159	z001	1	3.4798	0.9031	0.5867	0.9726	1.3123	5.87967	58.1914	11.1941
z001E0160	z001	1	2.5558	0.9104	0.7365	0.981	0.4995	5.87567	55.9558	17.3896
z001E0161	z001	1	3.428	0.8136	0.5777	0.9814	1.0493	5.89414	.	.
z001E0162	z001	1	3.4128	0.9123	0.6137	0.9848	1.3904	5.72316	.	12.4215
z001E0163	z001	1	3.9273	0.7833	0.53	0.973	2.3899	6.15407	56.7956	10.3758
z001E0164	z001	1	4.046	0.8019	0.5355	0.9664	1.1304	5.83697	58.4321	12.749
z001E0165	z001	1	3.8565	0.8313	0.6742	0.9775	2.4681	5.6531	53.8711	11.9295
z001E0166	z001	1	6.576	0.7077	0.4715	0.9105	1.2771	6.93592	58.5987	14.5154
z001E0167	z001	1	3.5673	0.8811	0.608	0.9657	1.0398	5.12662	.	12.7856
z001E0168	z001	1	3.6333	0.8767	0.6137	0.9691	0.847	5.23117	58.3629	10.8714
z001E0169	z001	1	3.7188	0.869	0.6775	0.9727	1.8151	5.50202	.	.
z001E0170	z001	1	2.9263	0.8864	0.6332	0.9816	1.8214	5.62538	50.7786	16.6027
z001E0171	z001	1	4.7285	0.8363	0.5617	0.98	2.3173	5.02282	58.4027	14.6055
z001E0172	z001	1	4.1115	0.8143	0.5407	0.9764	0.6571	4.43942	59.4538	11.0078
z001E0173	z001	1	4.6461	.	.	.	1.6797	5.33327	60.4732	12.9117
z001E0174	z001	1	3.8775	0.8641	0.5937	0.9691	1.3809	5.89822	60.8858	11.0253
z001E0175	z001	1	5.04	0.8178	0.5222	0.9771	0.5306	4.78637	56.3168	15.2086
z001E0176	z001	1	2.991	0.9439	0.6947	0.9884	0.9386	5.88472	45.8001	14.822
z001E0177	z001	1	.	.	.	.	1.0896	6.54207	62.7997	10.5603
z001E0178	z001	1	4.2468	0.8297	0.5025	0.9612	0.5199	6.43572	58.1317	12.7101
z001E0180	z001	1	2.6893	0.9336	0.7597	0.9809	0.8029	6.50612	58.9329	14.0298
z001E0181	z001	1	3.5208	0.8294	0.644	0.9809	1.2984	5.41812	48.6702	16.7778
z001E0182	z001	1	2.8445	0.8919	0.642	0.966	0.4951	6.55007	56.3289	12.8609
z001E0183	z001	1	3.9048	0.8208	0.557	0.9556	0.9304	6.72722	54.2191	11.9152
z001E0184	z001	1	2.9003	0.8791	0.695	0.9671	0.5536	6.00727	58.7234	14.0326
z001E0185	z001	1	2.7825	0.884	0.6145	0.9769	1.1354	5.53107	.	15.1381
z001E0186	z001	1	3.3248	0.8897	0.6737	0.9733	1.3307	5.55461	.	.
z001E0187	z001	1	5.3248	0.6565	0.4275	0.9696	0.8873	6.12927	58.7988	10.1625
z001E0188	z001	1	3.0485	0.8964	0.648	0.9686	0.5838	5.73563	.	17.3653
z001E0189	z001	1	5.4458	0.7286	0.5412	0.9522	1.2792	4.93887	62.7997	13.6773
z001E0190	z001	1	3.4325	0.8817	0.6192	0.9651	0.4559	6.20347	53.3466	12.0258
z001E0191	z001	1	3.1218	0.8548	0.6425	0.9892	1.7647	5.59552	59.3718	13.5447
z001E0192	z001	1	2.5803	0.8888	0.646	0.9769	1.0902	5.82538	.	.
z001E0193	z001	1	4.201	0.828	0.6012	0.9685	0.8752	5.33942	56.8763	15.835
z001E0194	z001	1	3.6323	0.8362	0.5615	0.9732	1.5805	5.39277	61.8116	13.0258
z001E0195	z001	1	2.58	0.8665	0.6662	0.9804	0.6899	6.42237	57.3222	16.2397
z001E0196	z001	1	3.462	0.8891	0.7687	1	0.5673	6.09547	.	10.1893
z001E0197	z001	1	2.3128	0.9135	0.6647	0.9808	1.7854	5.03287	61.3597	18.4796
z001E0198	z001	1	2.913	0.8822	0.6657	0.9765	2.2101	5.82908	61.2428	17.1806
z001E0199	z001	1	3.3695	0.8222	0.5682	0.9691	1.4631	5.53677	.	12.9751
z001E0200	z001	1	2.1765	0.9588	0.6982	0.9884	0.7051	6.04547	.	.
z001E0215	z001	1	2.2865	0.9244	0.7792	0.9725	0.6803	.	.	.
z001E0229	z001	1	3.701	0.8318	0.62	0.9847	1.2057	.	.	.
z001ESB1	z001	1	.	.	.	.	1.227	.	.	.
z001ESB2	z001	1	.	.	.	.	1.8671	.	.	.
z001ESB3	z001	1	.	.	.	.	0.6282	.	.	.
z002E0001	z002	2	4.8293	0.7756	0.6095	0.9782	1.7127	6.74392	48.7855	14.5377
z002E0002	z002	2	5.926	0.6983	0.492	0.9468	0.5009	7.24392	.	10.0295
z002E0003	z002	2	4.506	0.8079	0.5867	0.9748	0.3201	5.30552	49.255	11.0974
z002E0004	z002	2	4.5935	0.802	0.5647	0.9777	0.536	5.93462	45.5952	9.1834
z002E0005	z002	2	3.7373	0.832	0.647	0.9768	1.8272	5.43062	.	17.5246
z002E0006	z002	2	.	.	.	.	0.8384	6.67157	50.4982	12.5047
z002E0007	z002	2	4.5543	0.7577	0.602	0.961	0.1387	5.60032	48.1077	12.5678
z002E0008	z002	2	4.685	0.8213	0.5732	0.9551	1.4886	7.15932	56.6232	11.1604
z002E0009	z002	2	.	.	.	.	0.9853	6.21007	46.5232	11.6333
z002E0010	z002	2	4.8975	0.6344	0.5165	0.9787	0.3757	7.21507	52.0916	10.4491
z002E0011	z002	2	4.1268	0.851	0.6825	0.9745	-0.01047	6.31177	51.6016	10.971
z002E0012	z002	2	5.5235	0.6001	0.4722	0.9343	1.6503	7.66002	.	5.8565
z002E0013	z002	2	4.201	0.8315	0.651	0.9845	2.5804	6.56067	49.3764	9.8627
z002E0014	z002	2	5.0973	0.7064	0.5355	0.9667	1.2854	7.01067	55.4378	10.1644
z002E0015	z002	2	5.151	0.6986	0.5345	0.9539	0.4031	7.17572	.	9.6728
z002E0016	z002	2	4.4563	0.783	0.5078	0.9643	0.6568	5.95637	54.6681	10.2085
z002E0017	z002	2	4.5345	0.7643	0.5967	0.9708	2.3863	7.24982	49.019	12.2699
z002E0018	z002	2	4.9738	0.7102	0.532	0.9671	0.6531	5.78332	47.912	11.7079
z002E0019	z002	2	4.2078	0.8789	0.6765	0.9783	1.4753	6.66272	51.8785	11.1448
z002E0020	z002	2	4.8488	0.7578	0.619	0.967	0.2977	5.59787	48.2327	13.1644
z002E0021	z002	2	5.229	0.6493	0.452	0.9555	0.2752	7.01752	44.0485	7.0369
z002E0022	z002	2	5.4028	0.6568	0.5295	0.9659	1.2127	5.46022	58.0108	14.3139
z002E0023	z002	2	4.1468	0.8133	0.5872	0.9683	0.9828	6.61142	53.1025	11.4424
z002E0025	z002	2	4.1548	0.8487	0.708	0.9763	0.1279	6.80742	53.5515	9.9704
z002E0026	z002	2	3.2043	0.8963	0.7177	0.9853	0.1059	6.82657	47.5741	11.9848
z002E0027	z002	2	5.433	0.7022	0.4907	0.9713	1.3522	6.99847	54.3646	12.5133
z002E0028	z002	2	5.0335	0.7303	0.5482	0.9781	0.8198	6.91292	48.9772	10.5944
z002E0029	z002	2	3.8303	0.8182	0.659	0.9707	1.4455	6.36512	.	13.4912
z002E0030	z002	2	4.6043	0.7506	0.6342	0.9692	0.2488	6.51857	50.0709	8.2151
z002E0031	z002	2	5.387	0.7866	0.5725	0.9651	0.4457	6.33434	54.4077	6.3335
z002E0032	z002	2	6.348	0.6664	0.48	0.9565	0.3687	5.98152	51.3227	11.9789
z002E0033	z002	2	4.3545	0.8023	0.5856	0.9764	1.0471	6.44699	57.573	10.0903
z002E0034	z002	2	5.7003	0.6572	0.4517	0.951	0.2731	4.99802	49.7721	11.0524
z002E0035	z002	2	4.572	0.8352	0.6355	0.9777	0.1817	6.68902	50.0468	14.7354
z002E0036	z002	2	6.05	0.6406	0.4577	0.9513	2.3151	4.56902	54.5331	12.1151
z002E0037	z002	2	5.611	0.6465	0.4187	0.9509	0.2972	6.68327	.	7.5415
z002E0038	z002	2	5.831	0.6164	0.5205	0.9465	0.7623	7.70752	43.1889	11.4712
z002E0039	z002	2	6.8845	0.6069	0.4675	0.9267	0.8807	6.53849	.	.
z002E0040	z002	2	4.4785	0.8167	0.7087	0.9712	0.4904	6.42713	50.2779	9.6494
z002E0041	z002	2	5.378	0.6704	0.556	0.9569	0.1126	7.07767	54.5658	12.874
z002E0042	z002	2	4.7893	0.7931	0.5307	0.9779	2.5921	5.44057	.	11.5944
z002E0043	z002	2	5.9098	0.6638	0.4475	0.9639	1.2281	6.33232	47.283	11.9104
z002E0044	z002	2	5.872	0.6354	0.5042	0.9708	0.4226	6.43592	50.3075	11.9062
z002E0045	z002	2	4.3665	0.8616	0.6212	0.9759	0.4909	6.81272	.	11.2461
z002E0046	z002	2	2.0708	0.9152	0.7529	0.9457	0.3714	7.44892	43.0387	9.5696
z002E0047	z002	2	4.2143	0.8277	0.6585	0.9854	0.892	5.73252	56.1706	17.3215
z002E0048	z002	2	5.4428	0.6297	0.5277	0.9469	0.06182	5.87752	49.2456	12.2923
z002E0049	z002	2	4.839	0.8308	0.6042	0.9719	1.8526	5.81732	54.1719	10.8659
z002E0050	z002	2	6.1695	0.5819	0.435	0.9433	0.4576	7.44527	46.2881	11.5359
z002E0051	z002	2	3.8095	0.8587	0.6445	0.9708	0.9783	5.35157	.	15.1849
z002E0052	z002	2	4.726	0.7978	0.5962	0.9889	0.3849	6.99457	49.6595	13.1708
z002E0053	z002	2	5.0765	0.7103	0.5067	0.9369	0.9387	6.19072	48.0617	13.01
z002E0054	z002	2	5.198	0.7087	0.5032	0.9494	0.7902	7.05272	55.3259	11.1427
z002E0055	z002	2	4.8753	0.7258	0.5422	0.9796	2.5082	7.05412	.	9.6911
z002E0056	z002	2	5.7795	0.6853	0.4602	0.9529	0.6853	6.98007	52.7801	13.4954
z002E0057	z002	2	6.1	0.6888	0.4927	0.9583	1.1692	7.46032	43.0506	11.9871
z002E0058	z002	2	5.365	0.8187	0.5745	0.9593	0.4205	7.28872	50.741	8.3037
z002E0059	z002	2	4.6845	0.837	0.5977	0.9817	2.1101	5.74762	.	.
z002E0060	z002	2	.	.	.	.	0.7852	6.25932	.	.
z002E0061	z002	2	5.3018	0.7345	0.5212	0.9612	0.3838	6.85847	47.0037	11.2516
z002E0062	z002	2	5.156	0.7964	0.5917	0.9713	0.9681	7.27452	.	8.2601
z002E0063	z002	2	5.7843	0.6698	0.4812	0.9487	0.4979	4.59452	.	.
z002E0064	z002	2	5.8088	0.6068	0.451	0.9651	0.3278	6.60495	.	15.0661
z002E0065	z002	2	3.8313	0.8614	0.5982	0.9814	1.4928	6.68517	51.3157	15.1824
z002E0066	z002	2	5.48	0.7232	0.5267	0.971	1.4597	5.98837	51.6984	13.8655
z002E0067	z002	2	.	.	.	.	.	6.10807	.	.
z002E0068	z002	2	3.1552	0.9339	0.8213	1.0072	2.5463	6.42996	51.7755	10.7447
z002E0069	z002	2	5.8728	0.478	0.4682	0.9434	2.632	7.07417	.	8.9352
z002E0070	z002	2	5.8898	0.5682	0.3746	0.9457	0.8171	6.83612	47.2935	10.6411
z002E0071	z002	2	4.6845	0.7127	0.5435	0.956	0.3604	5.41082	55.9829	14.5136
z002E0072	z002	2	5.1353	0.714	0.4932	0.9501	5.132	4.36902	56.8777	10.9929
z002E0073	z002	2	4.5283	0.8214	0.6082	0.9673	1.7024	6.58915	44.6079	8.7958
z002E0074	z002	2	5.0528	0.6638	0.4983	0.9513	2.0808	6.77042	46.4477	9.7165
z002E0075	z002	2	5.2398	0.7588	0.5372	0.9562	0.4004	6.06037	49.3582	11.6818
z002E0076	z002	2	5.708	0.702	0.506	0.9748	1.1407	6.48393	47.7279	16.8748
z002E0077	z002	2	3.9483	0.8401	0.5772	0.982	1.7674	6.57349	58.8768	14.9781
z002E0078	z002	2	4.556	0.8124	0.6025	0.9611	0.03865	5.75777	.	.
z002E0079	z002	2	4.864	0.8145	0.562	0.9441	0.2476	5.27902	.	.
z002E0080	z002	2	5.208	0.6192	0.4402	0.9507	0.8876	6.61287	50.0091	8.4424
z002E0081	z002	2	4.4738	0.7971	0.6422	0.9644	2.2995	5.56757	.	.
z002E0082	z002	2	5.9773	0.6038	0.4482	0.9439	0.1446	6.53575	54.5884	9.0364
z002E0083	z002	2	4.284	0.8677	0.6997	0.9724	1.6259	6.40235	50.6059	9.1096
z002E0084	z002	2	4.8915	0.7632	0.5802	0.9757	0.1906	6.28097	.	10.8871
z002E0085	z002	2	4.3233	0.7967	0.589	0.9813	1.805	5.01552	53.805	13.3614
z002E0086	z002	2	5.5493	0.6703	0.4925	0.9564	1.7831	7.10602	.	10.6296
z002E0087	z002	2	5.254	0.7545	0.553	0.9778	0.6886	5.61737	53.8873	16.2967
z002E0088	z002	2	5.2085	0.7422	0.6045	0.9632	0.6206	6.83382	42.0327	9.8137
z002E0089	z002	2	4.2595	0.8304	0.6077	0.9705	0.4396	6.46478	47.6587	15.0125
z002E0090	z002	2	5.413	0.7427	0.5842	0.9854	0.3023	6.33477	.	12.2336
z002E0091	z002	2	3.9242	0.6929	0.538	0.9541	0.1193	6.6266	.	11.192
z002E0092	z002	2	4.7975	0.8028	0.6255	0.9854	1.7847	4.37602	54.8606	11.685
z002E0093	z002	2	3.6943	0.8271	0.5982	0.974	1.1403	7.12492	.	.
z002E0094	z002	2	3.789	0.8869	0.7077	0.978	0.6719	6.65322	44.1022	12.1594
z002E0095	z002	2	4.8935	0.7578	0.5235	0.9887	1.4332	7.73502	51.9354	12.0787
z002E0096	z002	2	.	.	.	.	0.9546	6.59038	50.4577	11.8447
z002E0097	z002	2	6.1175	0.5945	0.4945	0.9364	0.6401	7.22282	49.0443	10.0251
z002E0098	z002	2	4.6995	0.7086	0.5512	0.968	1.0505	6.48953	46.3818	15.9074
z002E0099	z002	2	5.0165	0.7959	0.5537	0.9781	0.7288	6.27707	53.6213	13.0042
z002E0100	z002	2	5.0954	0.8412	0.5562	0.9574	0.1906	6.76472	51.876	10.3564
z002E0101	z002	2	4.866	0.8142	0.5737	0.9784	0.4486	5.43817	51.3314	15.6134
z002E0102	z002	2	5.8278	0.6629	0.5147	0.9566	0.6854	6.85527	47.9565	11.8067
z002E0103	z002	2	.	.	.	.	1.7498	6.36637	.	.
z002E0104	z002	2	.	.	.	.	1.0999	6.85262	56.7071	8.6917
z002E0105	z002	2	.	.	.	.	2.4446	6.25572	45.9921	8.6676
z002E0106	z002	2	.	.	.	.	2.1007	6.15142	.	.
z002E0107	z002	2	.	.	.	.	0.5973	7.03257	46.1316	9.9396
z002E0108	z002	2	.	.	.	.	0.39	6.86827	53.2961	8.8009
z002E0109	z002	2	.	.	.	.	2.0305	5.71822	47.2918	9.7961
z002E0110	z002	2	.	.	.	.	1.13	7.66402	.	.
z002E0111	z002	2	.	.	.	.	1.3336	4.42602	.	15.1702
z002E0112	z002	2	.	.	.	.	0.5293	6.95102	50.243	10.2826
z002E0113	z002	2	.	.	.	.	0.5273	6.56622	.	8.6458
z002E0114	z002	2	.	.	.	.	0.291	6.80767	44.7546	11.3994
z002E0115	z002	2	.	.	.	.	1.7501	7.18817	.	.
z002E0116	z002	2	.	.	.	.	1.8052	6.28847	50.1458	15.1836
z002E0117	z002	2	.	.	.	.	0.8095	6.33501	50.8815	10.7023
z002E0118	z002	2	.	.	.	.	0.2755	6.95552	.	.
z002E0119	z002	2	.	.	.	.	0.4081	6.74297	50.5069	11.7944
z002E0120	z002	2	.	.	.	.	0.369	6.35632	.	.
z002E0121	z002	2	.	.	.	.	1.7451	6.73117	46.3078	10.7018
z002E0122	z002	2	.	.	.	.	2.2253	6.52664	49.7429	9.8751
z002E0123	z002	2	.	.	.	.	0.8556	7.39677	.	.
z002E0124	z002	2	.	.	.	.	0.5171	6.65982	53.4024	14.0131
z002E0125	z002	2	.	.	.	.	0.875	5.69992	48.1077	11.5906
z002E0126	z002	2	.	.	.	.	0.9896	6.79412	54.5938	9.6884
z002E0127	z002	2	.	.	.	.	1.0901	5.72602	52.5444	16.2568
z002E0128	z002	2	.	.	.	.	1.2326	6.99837	.	9.1427
z002E0129	z002	2	.	.	.	.	1.4995	6.39919	47.3284	10.633
z002E0130	z002	2	.	.	.	.	0.3282	7.29477	45.6785	6.9499
z002E0131	z002	2	.	.	.	.	0.2974	6.26082	.	12.4832
z002E0132	z002	2	.	.	.	.	0.7054	6.19097	56.8892	12.6457
z002E0133	z002	2	.	.	.	.	0.2307	6.13167	.	12.7742
z002E0134	z002	2	.	.	.	.	0.3188	5.72042	52.338	7.5524
z002E0135	z002	2	.	.	.	.	2.6121	5.75402	49.775	12.3261
z002E0136	z002	2	.	.	.	.	1.26	6.20187	44.2015	9.7438
z002E0137	z002	2	.	.	.	.	0.3404	6.65482	52.8161	11.5815
z002E0138	z002	2	.	.	.	.	0.3931	6.21157	46.1362	12.8855
z002E0139	z002	2	.	.	.	.	3.1967	6.31762	46.1003	11.8474
z002E0140	z002	2	.	.	.	.	0.7621	6.93592	48.1944	9.7224
z002E0141	z002	2	.	.	.	.	0.3821	6.66077	54.697	11.2422
z002E0142	z002	2	.	.	.	.	0.459	6.98862	53.7693	9.6968
z002E0143	z002	2	.	.	.	.	1.4902	7.16687	50.1458	12.1348
z002E0144	z002	2	.	.	.	.	0.4957	6.78492	51.5915	14.2381
z002E0145	z002	2	.	.	.	.	1.6452	5.94067	50.6012	8.305
z002E0146	z002	2	.	.	.	.	-0.0005	7.11917	.	.
z002E0147	z002	2	.	.	.	.	-0.00479	7.49707	.	.
z002E0148	z002	2	.	.	.	.	2.0596	6.17297	.	.
z002E0149	z002	2	.	.	.	.	0.1321	6.28557	47.2935	7.1941
z002E0150	z002	2	.	.	.	.	1.4084	6.05112	48.8145	10.1199
z002E0151	z002	2	.	.	.	.	0.07556	5.70717	.	.
z002E0152	z002	2	.	.	.	.	1.6953	6.71182	.	.
z002E0153	z002	2	.	.	.	.	0.8971	6.93447	48.1077	10.8699
z002E0154	z002	2	.	.	.	.	0.6751	6.34267	46.0138	11.1712
z002E0155	z002	2	.	.	.	.	0.1231	6.81627	47.7638	9.7692
z002E0156	z002	2	.	.	.	.	1.6287	5.69937	49.9583	11.714
z002E0157	z002	2	.	.	.	.	1.1098	5.70582	50.5158	13.9151
z002E0158	z002	2	.	.	.	.	0.1484	7.28592	45.1669	10.0269
z002E0159	z002	2	.	.	.	.	2.0698	5.76677	52.1976	14.3556
z002E0160	z002	2	.	.	.	.	1.8008	7.25797	47.6965	10.646
z002E0161	z002	2	.	.	.	.	1.1951	7.45752	51.876	6.5983
z002E0162	z002	2	.	.	.	.	0.3976	7.20167	45.1478	13.2357
z002E0163	z002	2	.	.	.	.	0.4456	6.25287	54.5651	13.6142
z002E0164	z002	2	.	.	.	.	0.00341	6.96957	49.376	12.2013
z002E0165	z002	2	.	.	.	.	0.4208	6.67297	50.113	12.7521
z002E0166	z002	2	.	.	.	.	1.2147	7.31242	43.6718	9.0475
z002E0167	z002	2	.	.	.	.	0.6671	7.11527	46.1931	9.5054
z002E0168	z002	2	.	.	.	.	0.5281	6.55988	44.0908	9.1327
z002E0169	z002	2	.	.	.	.	0.4574	6.84362	46.6457	11.1102
z002E0170	z002	2	.	.	.	.	1.5328	6.32682	52.0559	13.4765
z002E0171	z002	2	.	.	.	.	0.8854	6.21682	.	15.5973
z002E0172	z002	2	.	.	.	.	1.3974	6.81077	54.4164	10.1403
z002E0173	z002	2	.	.	.	.	-0.2144	6.49364	48.3836	9.3119
z002E0174	z002	2	.	.	.	.	0.6607	6.16572	55.4694	12.4803
z002E0175	z002	2	.	.	.	.	1.6007	7.36942	43.593	13.7241
z002E0176	z002	2	.	.	.	.	0.7546	5.56242	51.9048	14.1812
z002E0178	z002	2	.	.	.	.	0.45	7.17382	55.2896	9.5624
z002E0179	z002	2	.	.	.	.	1.4671	6.30352	49.464	8.572
z002E0180	z002	2	.	.	.	.	0.545	6.82862	56.5676	13.5565
z002E0181	z002	2	.	.	.	.	1.5347	7.27237	51.3157	8.51
z002E0182	z002	2	.	.	.	.	0.2871	7.23692	56.1426	9.6504
z002E0183	z002	2	.	.	.	.	0.1388	6.33732	54.9452	13.3764
z002E0184	z002	2	.	.	.	.	1.0701	7.47097	.	.
z002E0185	z002	2	.	.	.	.	0.02016	5.67727	52.0559	8.3428
z002E0186	z002	2	.	.	.	.	0.3121	7.31982	.	7.1639
z002E0187	z002	2	.	.	.	.	0.1577	6.90812	.	.
z002E0188	z002	2	.	.	.	.	0.6696	7.51942	47.3427	10.0717
z002E0189	z002	2	.	.	.	.	0.692	6.94677	53.1933	8.0372
z002E0190	z002	2	.	.	.	.	1.8955	6.60936	54.5068	12.999
z002E0191	z002	2	.	.	.	.	0.6852	5.72772	.	14.2048
z002E0192	z002	2	.	.	.	.	0.9196	6.88962	54.873	11.9727
z002E0193	z002	2	.	.	.	.	0.00858	6.37386	.	.
z002E0194	z002	2	.	.	.	.	0.7322	5.82167	49.2097	13.0532
z002E0195	z002	2	.	.	.	.	2.8936	4.83602	48.6076	12.4253
z002E0196	z002	2	.	.	.	.	2.7087	6.35437	47.283	12.6248
z002E0197	z002	2	.	.	.	.	1.8437	6.82542	.	8.3276
z002E0198	z002	2	.	.	.	.	2.0131	6.32132	44.6198	12.9326
z002E0199	z002	2	.	.	.	.	0.977	6.06552	49.3808	12.7972
z002E0200	z002	2	.	.	.	.	0.00935	7.40192	.	10.4912
z002E0207	z002	2	.	.	.	.	0.3429	.	.	.
z002E0217	z002	2	.	.	.	.	4.8254	.	.	.
z002ESB1	z002	2	.	.	.	.	0.1153	.	.	.
z003E0001	z003	3	3.708	0.9132	0.6005	0.9921	1.442	7.43107	54.7403	10.1834
z003E0002	z003	3	4.7338	0.7497	0.5735	0.9563	0.7998	6.89415	.	.
z003E0003	z003	3	2.8743	0.9046	0.7577	0.9887	1.0652	7.42197	.	.
z003E0004	z003	3	4.8055	0.7686	0.5095	0.9535	0.1934	6.14997	47.7086	15.2814
z003E0005	z003	3	3.718	0.884	0.5965	0.9816	1.3284	6.03262	.	.
z003E0006	z003	3	4.1895	0.7426	0.6047	0.9997	1.1381	7.05045	43.0411	11.1665
z003E0007	z003	3	4.198	0.8221	0.6097	0.9676	0.5401	7.18562	60.0674	10.8206
z003E0008	z003	3	3.6455	0.879	0.6365	0.9742	1.575	6.77483	39.1513	13.643
z003E0009	z003	3	2.9895	0.9126	0.7352	0.9778	1.9043	7.56322	39.4433	8.6736
z003E0010	z003	3	3.4313	0.8587	0.6035	0.9693	0.7709	6.30302	57.8438	12.2108
z003E0011	z003	3	4.097	0.7919	0.5875	0.9744	2.0522	6.55527	55.3439	11.5281
z003E0012	z003	3	3.6278	0.8407	0.65	0.9921	1.0345	5.59262	50.03	13.4016
z003E0013	z003	3	3.411	0.9065	0.6842	0.97	0.2973	6.94379	52.9062	14.4864
z003E0014	z003	3	3.426	0.8911	0.6975	0.9929	0.2207	7.19052	48.8734	16.0413
z003E0015	z003	3	4.2518	0.8183	0.6142	0.9846	2.2576	7.53372	.	.
z003E0016	z003	3	3.9773	0.8073	0.669	0.9882	1.8649	6.06937	46.6978	10.5789
z003E0017	z003	3	4.4173	0.773	0.5987	0.981	1.4134	7.53002	43.4911	10.7496
z003E0018	z003	3	4.907	0.6177	0.4697	0.9776	2.6026	7.14957	.	6.0963
z003E0019	z003	3	4.615	0.7961	0.5732	0.9535	0.5302	7.62917	50.5114	12.0765
z003E0020	z003	3	4.1775	0.8329	0.5007	0.9707	0.9805	6.45182	54.6693	13.1751
z003E0021	z003	3	3.6328	0.8535	0.6447	0.9678	0.4074	5.33112	.	.
z003E0022	z003	3	4.0888	0.8442	0.6627	0.9829	0.5454	6.99904	45.6533	11.2581
z003E0023	z003	3	.	.	.	.	3.7642	7.39187	.	.
z003E0024	z003	3	6.3485	0.5516	0.4032	0.9502	1.0902	7.36067	42.9071	10.5927
z003E0026	z003	3	3.5165	0.6947	0.4782	0.9611	2.1076	5.86312	47.6255	10.7294
z003E0027	z003	3	3.412	0.8841	0.6817	0.9714	0.4723	6.89241	55.7905	9.5962
z003E0028	z003	3	3.7208	0.8644	0.7047	0.992	0.685	7.80562	.	.
z003E0029	z003	3	4.1105	0.8269	0.6117	0.9925	0.3674	7.46977	55.9289	9.2409
z003E0030	z003	3	3.9055	0.8322	0.6247	0.9812	1.0545	7.68447	.	.
z003E0031	z003	3	3.243	0.8873	0.686	0.9923	0.932	7.72967	.	10.3411
z003E0032	z003	3	4.1845	0.8288	0.585	0.9928	0.7069	7.56187	42.8615	11.7199
z003E0033	z003	3	4.787	0.6735	0.5137	0.9553	0.2904	7.04237	.	.
z003E0034	z003	3	3.6603	0.8884	0.6302	0.9843	1.457	6.77647	44.7048	9.2809
z003E0035	z003	3	3.5983	0.8065	0.5655	0.9787	0.1652	7.09969	48.0517	9.0957
z003E0036	z003	3	4.1198	0.8044	0.5612	0.9858	0.05817	6.83435	47.002	12.7791
z003E0037	z003	3	4.4993	0.7746	0.523	0.9808	1.6554	7.08447	42.5865	11.3723
z003E0038	z003	3	3.3955	0.897	0.6847	0.9897	1.4256	6.53202	44.9776	11.1068
z003E0039	z003	3	3.6753	0.8116	0.5635	0.9883	0.5701	6.61662	46.3232	13.9722
z003E0040	z003	3	4.638	0.7498	0.5212	0.9774	1.4518	6.8561	.	9.5505
z003E0041	z003	3	3.0073	0.918	0.6885	0.9888	0.849	7.17497	.	.
z003E0042	z003	3	4.7268	0.7803	0.5812	0.9872	1.3707	6.94827	41.3663	12.6206
z003E0043	z003	3	5.6125	0.6944	0.554	0.9842	0.8287	6.938	49.5845	12.5998
z003E0044	z003	3	2.8723	0.9385	0.8047	0.9813	1.8914	7.62727	.	11.5987
z003E0045	z003	3	3.1595	0.9177	0.7352	0.9847	1.0005	7.00664	42.1653	12.449
z003E0046	z003	3	4.408	0.7717	0.5432	0.9816	1.1631	6.74022	.	.
z003E0046	z003	3	4.408	0.7717	0.5432	0.9816	1.1631	.	48.6575	.
z003E0047	z003	3	3.879	0.8284	0.6362	0.9815	1.1629	7.23202	39.1542	10.3266
z003E0048	z003	3	3.4913	0.8886	0.6565	0.9806	1.3467	7.94077	.	.
z003E0049	z003	3	4.2413	0.8126	0.609	0.9809	2.1451	7.50442	43.3048	7.4237
z003E0050	z003	3	3.3723	0.8733	0.7032	0.9809	1.5451	6.23912	45.3112	12.0073
z003E0051	z003	3	.	.	.	.	0.9468	6.22492	.	.
z003E0052	z003	3	4.0778	0.7844	0.5505	0.973	2.0808	7.01833	43.2037	8.3517
z003E0053	z003	3	4.887	0.7752	0.5592	0.9519	0.7107	7.13327	43.3491	9.1127
z003E0054	z003	3	.	.	.	.	0.5973	7.19507	.	.
z003E0055	z003	3	4.287	0.7385	0.535	0.9709	0.5676	7.09097	45.3527	11.6204
z003E0056	z003	3	4.123	0.8387	0.5822	0.9745	0.9103	7.39627	47.2433	11.0551
z003E0057	z003	3	3.03	0.8756	0.6392	0.9921	1.7496	7.54312	.	.
z003E0058	z003	3	5.125	0.7876	0.5782	0.9633	0.0754	7.45257	52.1977	11.7278
z003E0059	z003	3	4.0623	0.8196	0.6727	0.9937	3.6103	6.84991	40.4565	9.2985
z003E0061	z003	3	4.2395	0.7384	0.5202	0.952	3.0749	7.23662	46.9089	9.5764
z003E0062	z003	3	3.603	0.8665	0.5942	0.9742	0.8087	7.32577	.	.
z003E0063	z003	3	3.1523	0.8707	0.7107	0.9997	0.3503	6.88683	.	.
z003E0064	z003	3	3.9513	0.8339	0.643	0.9639	1.8471	7.06951	.	.
z003E0065	z003	3	4.3873	0.821	0.6365	0.9863	0.3822	6.43657	44.0375	13.6038
z003E0066	z003	3	2.8375	0.9184	0.8122	0.9736	3.6804	6.82855	48.4261	9.1361
z003E0067	z003	3	5.657	0.7265	0.5052	0.9524	0.4903	7.16777	.	12.9654
z003E0068	z003	3	3.9203	0.863	0.6697	0.9922	2.1781	7.94167	41.4001	9.114
z003E0069	z003	3	4.3403	0.8225	0.5677	0.9899	1.2401	7.28427	47.9922	12.274
z003E0070	z003	3	5.0348	0.7456	0.4567	0.9741	0.8858	6.82623	47.8161	10.9232
z003E0071	z003	3	3.5303	0.786	0.5805	0.9785	1.2138	5.54362	45.1459	10.0269
z003E0072	z003	3	3.8648	0.7974	0.58	0.9873	0.8551	6.68452	45.6533	12.5271
z003E0073	z003	3	4.0925	0.8704	0.6257	0.9927	0.6378	6.72524	47.835	13.1207
z003E0074	z003	3	4.038	0.7859	0.528	0.9871	1.4224	7.63187	.	.
z003E0075	z003	3	3.6223	0.8809	0.711	0.9708	0.7537	6.51352	50.6196	14.3745
z003E0076	z003	3	4.5408	0.8415	0.611	1.0001	0.7245	7.02111	42.0926	10.0742
z003E0077	z003	3	4.136	0.7512	0.5482	0.9714	0.5034	6.43707	49.4225	8.4856
z003E0078	z003	3	3.592	0.8526	0.6567	1.0003	1.1117	7.34927	54.4187	11.5769
z003E0079	z003	3	5.4123	0.6334	0.4635	0.96	1.0595	6.74887	.	8.5413
z003E0080	z003	3	4.8435	0.7442	0.54	0.971	1.8306	7.64057	43.001	8.0133
z003E0081	z003	3	5.2018	0.6767	0.4757	0.9522	2.8304	7.47367	40.2177	8.7037
z003E0082	z003	3	3.995	0.7863	0.5785	0.9779	1.3701	6.12902	51.4499	10.1818
z003E0083	z003	3	2.6138	0.9179	0.7852	0.9977	0.9657	6.82904	.	10.1587
z003E0084	z003	3	.	.	.	.	0.995	4.98212	50.9905	11.5551
z003E0085	z003	3	4.7643	0.6787	0.5075	0.9552	1.4503	6.81996	44.6619	8.5224
z003E0086	z003	3	3.307	0.8664	0.685	1.013	1.0745	7.99282	52.1746	7.5554
z003E0087	z003	3	4.098	0.769	0.594	0.9873	2.027	7.41812	40.4733	9.5559
z003E0088	z003	3	4.7958	0.7878	0.511	0.9682	1.3299	6.05772	.	.
z003E0089	z003	3	3.985	0.7327	0.5637	0.992	0.6652	7.28082	.	9.2017
z003E0090	z003	3	4.6193	0.7628	0.544	0.9712	0.8048	6.41352	.	10.3146
z003E0091	z003	3	5.692	0.733	0.477	0.9497	1.5781	7.72797	.	7.8784
z003E0092	z003	3	5.384	0.6679	0.4307	0.9381	3.1687	6.04717	44.6105	8.909
z003E0093	z003	3	3.9258	0.8416	0.6112	0.9629	0.6631	7.61062	52.6784	9.7791
z003E0094	z003	3	4.0393	0.8523	0.6327	0.9817	0.4719	7.45832	48.5857	10.076
z003E0095	z003	3	3.5095	0.9136	0.7505	0.9852	0.529	7.44587	50.1577	10.9039
z003E0096	z003	3	4.4378	0.7079	0.5737	0.9681	0.4723	6.34132	.	11.3486
z003E0097	z003	3	4.1935	0.8531	0.5942	0.9778	2.2323	7.22717	46.5874	9.6842
z003E0098	z003	3	4.912	0.8538	0.6285	0.9674	0.4448	6.63977	45.779	12.9017
z003E0099	z003	3	3.194	0.8867	0.6795	1.0042	1.755	7.44157	.	.
z003E0100	z003	3	5.485	0.7571	0.5427	0.9737	1.2432	6.94049	44.4756	9.1202
z003E0101	z003	3	3.4723	0.8204	0.6797	0.9745	1.0901	7.05003	.	.
z003E0102	z003	3	4.3108	0.8493	0.6122	0.9886	1.2076	5.62862	47.513	15.2904
z003E0103	z003	3	4.452	0.7655	0.57	0.9921	1.0155	7.68967	46.8392	7.4098
z003E0104	z003	3	3.9733	0.7692	0.588	0.982	1.2076	6.75692	42.9299	9.0716
z003E0105	z003	3	3.1418	0.865	0.6345	1.0094	1.0753	7.02489	47.0861	9.7376
z003E0106	z003	3	3.32	0.9083	0.7097	0.985	0.9654	6.22632	54.9511	10.6521
z003E0107	z003	3	4.9735	0.7603	0.564	0.9747	1.0202	6.06357	43.482	11.6988
z003E0108	z003	3	4.1775	0.8128	0.546	0.9782	1.3778	5.91917	48.9443	10.654
z003E0109	z003	3	3.5268	0.9219	0.636	0.9807	0.8776	6.75001	.	.
z003E0110	z003	3	3.651	0.8692	0.7982	0.9938	1.2701	7.45002	.	.
z003E0111	z003	3	5.22	0.7269	0.532	0.9623	1.7392	7.02419	50.5121	7.0031
z003E0112	z003	3	3.413	0.8811	0.704	0.9716	1.8121	6.98308	43.7766	8.4085
z003E0113	z003	3	3.7	0.8699	0.684	0.9813	2.1206	5.79712	46.4824	13.1258
z003E0114	z003	3	4.977	0.7858	0.5842	0.9572	0.2907	7.60272	56.0823	12.6918
z003E0115	z003	3	3.2998	0.8935	0.7347	0.9922	0.2463	7.30347	42.5848	12.4234
z003E0116	z003	3	3.5603	0.8713	0.694	0.9891	2.4719	6.34442	42.5978	12.185
z003E0117	z003	3	4.439	0.7905	0.4702	0.9497	1.475	6.72007	47.0769	8.7244
z003E0118	z003	3	3.1445	0.9203	0.685	0.9926	1.1602	7.26367	43.6295	9.0231
z003E0119	z003	3	5.4858	0.6359	0.4135	0.9449	1.3632	6.15162	52.1696	12.5391
z003E0120	z003	3	3.906	0.8846	0.587	0.9904	0.6707	7.69792	51.7883	14.6444
z003E0121	z003	3	5.3015	0.6312	0.4607	0.9729	0.8372	7.39777	46.2057	10.2511
z003E0122	z003	3	4.4135	0.8567	0.687	0.9614	0.8149	5.46662	47.6724	14.4802
z003E0123	z003	3	3.5063	0.8655	0.663	1.0036	0.7807	7.62197	45.104	10.8774
z003E0124	z003	3	4.3268	0.8612	0.6695	0.9645	0.8309	6.51152	47.0996	7.3672
z003E0125	z003	3	3.7985	0.8369	0.684	0.9847	1.217	6.24152	.	11.7154
z003E0126	z003	3	5.904	0.6103	0.3952	0.9372	0.4958	7.40432	.	.
z003E0127	z003	3	3.597	0.8837	0.6942	1.0036	1.4738	7.12727	39.9627	8.1237
z003E0128	z003	3	4.473	0.7558	0.5137	0.9694	0.7354	4.60262	.	.
z003E0129	z003	3	4.1358	0.813	0.6387	0.9604	2.5381	6.22222	.	.
z003E0130	z003	3	3.581	0.7889	0.6467	0.9824	0.6682	7.13487	.	.
z003E0131	z003	3	3.3343	0.8753	0.6417	0.9924	0.8802	7.56862	47.5547	12.3304
z003E0132	z003	3	3.4665	0.8425	0.6387	0.9671	0.6773	7.07322	49.1886	8.8882
z003E0133	z003	3	3.6763	0.8081	0.5977	0.9684	1.1542	7.52207	46.4463	11.5389
z003E0134	z003	3	3.7413	0.8641	0.6537	0.9675	1.2076	6.90873	43.7179	8.2144
z003E0135	z003	3	3.7165	0.8333	0.63	0.9963	1.3345	6.97596	40.9639	10.4781
z003E0136	z003	3	3.5018	0.8722	0.6887	0.9888	1.4445	7.12227	.	.
z003E0137	z003	3	5.586	0.6979	0.436	0.9406	0.2654	7.64112	.	.
z003E0138	z003	3	4.4858	0.8242	0.6382	0.9695	0.876	7.55852	44.0914	13.5077
z003E0139	z003	3	5.9915	0.6371	0.496	0.9978	2.5554	7.21932	45.104	9.5379
z003E0140	z003	3	3.5015	0.8895	0.6992	1.0039	0.9077	6.46652	41.455	10.3633
z003E0141	z003	3	.	.	.	.	1.7436	6.01327	46.2627	10.1131
z003E0142	z003	3	4.6535	0.7862	0.585	0.9702	4.0593	7.27852	44.9301	7.7807
z003E0143	z003	3	4.8808	0.774	0.587	0.9862	1.1383	6.51837	35.2777	7.4291
z003E0144	z003	3	3.2858	0.8434	0.7082	0.9964	3.2936	7.20852	46.9288	11.3816
z003E0145	z003	3	4.7028	0.8156	0.6055	0.9775	2.0833	4.88362	47.1662	11.4507
z003E0146	z003	3	5.4285	0.7109	0.4977	0.9526	0.8177	6.65067	43.1785	11.1309
z003E0147	z003	3	3.895	0.8757	0.6767	0.9885	1.2026	6.77787	46.4656	9.9404
z003E0148	z003	3	4.1035	0.7899	0.5522	0.9369	0.6249	7.34227	52.779	10.6726
z003E0149	z003	3	5.6305	0.6585	0.5167	0.9703	1.9882	7.59437	40.251	11.0008
z003E0150	z003	3	4.0435	0.8249	0.6742	0.996	1.7422	5.88937	.	9.5082
z003E0151	z003	3	4.5208	.	.	0.931	0.4656	6.58647	44.9885	11.1733
z003E0152	z003	3	3.5868	0.8121	0.551	0.977	0.4846	7.43197	43.039	10.6023
z003E0153	z003	3	4.4825	0.7909	0.5445	0.9774	2.2003	7.27152	41.2119	8.3038
z003E0154	z003	3	4.5753	0.7786	0.5605	0.9845	1.1693	7.09327	48.7806	10.16
z003E0155	z003	3	5.08	0.7488	0.594	0.9855	0.7224	5.05162	46.0619	11.5548
z003E0156	z003	3	4.78	0.7774	0.522	0.9479	0.6978	7.64532	45.2917	10.9039
z003E0157	z003	3	3.588	0.8503	0.6352	0.9866	0.9072	7.50487	.	.
z003E0158	z003	3	4.6863	0.7875	0.5465	0.9493	1.3683	6.87033	.	10.522
z003E0159	z003	3	3.9321	0.8571	0.5947	0.9906	1.7436	6.96132	.	.
z003E0160	z003	3	4.0198	0.8357	0.5767	0.9846	1.2329	7.45362	47.1419	13.061
z003E0161	z003	3	3.701	0.8023	0.6505	0.9922	0.7056	7.53582	.	.
z003E0162	z003	3	4.0673	0.8451	0.7247	0.9884	.	.	.	.
z003E0163	z003	3	4.5703	0.8773	0.648	0.9922	2.1954	7.46792	43.5068	9.3767
z003E0164	z003	3	3.3148	0.8678	0.6522	0.9961	1.8318	5.62297	46.1025	8.608
z003E0165	z003	3	4.639	0.8361	0.6482	0.9677	0.5137	7.42362	.	.
z003E0166	z003	3	3.7973	0.8499	0.5505	0.9921	0.07341	7.49517	45.9152	12.2155
z003E0167	z003	3	4.4358	0.6763	0.51	0.9628	0.3407	6.85206	47.696	11.3404
z003E0168	z003	3	3.6803	0.8081	0.5905	0.9616	2.0138	6.57262	45.6071	11.3806
z003E0169	z003	3	4.2573	0.8142	0.591	0.9782	0.3815	7.50352	.	.
z003E0171	z003	3	3.2678	0.8531	0.7192	0.9817	0.1154	7.25462	47.3831	8.8456
z003E0172	z003	3	5.4325	0.6277	0.5187	0.9562	2.8913	7.77787	.	.
z003E0173	z003	3	3.604	0.8654	0.682	0.985	1.9654	7.44622	39.5128	9.1611
z003E0174	z003	3	4.4	0.7618	0.5632	0.9639	0.6056	7.69902	49.6214	11.0614
z003E0175	z003	3	3.0108	0.9146	0.7205	0.9737	0.3757	6.27542	57.8596	13.9135
z003E0176	z003	3	3.9403	0.8708	0.575	0.9851	1.2422	7.22102	42.5865	11.7116
z003E0177	z003	3	3.3925	0.8644	0.6375	0.9966	0.8521	7.11552	52.3683	7.9415
z003E0178	z003	3	4.644	0.7815	0.6102	0.9719	1.6206	7.55407	40.6565	9.7087
z003E0179	z003	3	5.4135	0.7184	0.498	0.9551	1.8547	7.18737	43.6117	8.2646
z003E0180	z003	3	3.6723	0.8676	0.648	0.9812	0.4576	7.71822	49.6904	14.1546
z003E0181	z003	3	4.752	0.8147	0.5502	0.9679	0.3786	5.40312	49.6835	13.7556
z003E0182	z003	3	5.506	0.5808	0.4345	0.9302	1.3699	7.34282	45.8063	13.2217
z003E0183	z003	3	3.4963	0.9178	0.6712	0.9814	1.165	6.95429	47.7086	13.0146
z003E0184	z003	3	5.2285	0.7305	0.506	0.9745	1.6034	6.50197	.	.
z003E0185	z003	3	6.1583	0.6242	0.3772	0.9569	0.8531	6.08602	.	8.4236
z003E0186	z003	3	3.3845	0.9125	0.695	0.9851	2.4286	7.38542	48.7455	9.5661
z003E0187	z003	3	3.9875	0.8263	0.5602	0.9448	0.5654	6.46957	.	7.2207
z003E0188	z003	3	4.9388	0.7583	0.6242	0.9645	1.3204	6.77562	.	.
z003E0189	z003	3	4.1283	0.8455	0.6237	0.9807	0.3668	6.97099	53.3288	13.0498
z003E0190	z003	3	.	.	.	.	0.4259	7.22837	51.4484	10.1721
z003E0191	z003	3	3.819	0.845	0.6325	0.9781	0.8457	6.70272	.	.
z003E0192	z003	3	3.1963	0.927	0.6947	0.9822	1.7836	7.19932	.	.
z003E0193	z003	3	3.9668	0.8531	0.6997	1.001	1.2179	5.89892	43.3148	11.5867
z003E0194	z003	3	2.9745	0.8693	0.7105	0.9884	1.8281	7.05172	42.8956	12.8672
z003E0195	z003	3	4.1273	0.8258	0.588	0.9889	0.8605	6.27222	49.9671	10.7427
z003E0196	z003	3	4.2	0.7627	0.6192	1.0002	0.9149	6.71252	43.6245	9.5794
z003E0197	z003	3	.	.	.	.	0.5849	6.95312	49.1885	13.7161
z003E0198	z003	3	.	.	.	.	1.8067	7.23712	42.8783	9.331
z003E0199	z003	3	4.3335	0.8535	0.595	0.9599	0.08572	6.31457	47.7228	10.034
z003E0200	z003	3	4.1225	0.8243	0.6582	0.9774	1.5332	6.28777	43.7179	12.3814
z003E0212	z003	3	4.1877	0.8391	0.6426	0.9402	0.4918	.	.	.
z003E0220	z003	3	3.9088	0.8107	0.6824	0.9736	1.6798	.	.	.
z003ESB1	z003	3	.	.	.	.	0.6015	.	.	.
z003ESB2	z003	3	.	.	.	.	0.6325	.	.	.
z004E0001	z004	4	4.3078	0.7084	0.6095	0.9601	0.9578	6.84088	52.4676	7.5631
z004E0002	z004	4	5.5405	0.684	0.4715	0.9364	1.3356	7.66812	44.0427	11.779
z004E0003	z004	4	3.9953	0.8521	0.5682	0.9682	1.5733	5.45092	48.0768	14.6763
z004E0004	z004	4	3.3824	0.8163	0.6951	0.9791	2.4451	7.24062	.	10.0006
z004E0005	z004	4	3.8295	0.8563	0.6595	0.973	0.7588	5.05142	55.7631	16.3122
z004E0006	z004	4	4.2925	0.8134	0.626	0.971	1.8688	7.61352	46.7919	11.1356
z004E0007	z004	4	5.5111	0.7016	0.5198	0.9441	1.2776	7.24242	.	.
z004E0008	z004	4	.	.	.	.	1.1254	7.25482	51.5104	10.0046
z004E0009	z004	4	5.7578	0.6055	0.4935	0.9465	3.0269	7.11242	48.7847	7.8679
z004E0010	z004	4	3.2343	0.8609	0.6157	0.9683	1.6052	8.09192	44.9131	13.8599
z004E0011	z004	4	4.6705	0.8533	0.6857	0.9647	1.3536	6.47592	.	.
z004E0012	z004	4	5.118	0.7086	0.571	0.9901	0.7449	7.37782	.	9.5565
z004E0013	z004	4	5.051	0.7182	0.568	0.9459	2.7999	6.89918	46.5765	8.2554
z004E0014	z004	4	5.256	0.6828	0.5052	0.9495	2.3776	6.27337	48.1062	12.2815
z004E0015	z004	4	5.5955	0.5941	0.4707	0.9597	1.3323	6.23752	46.1899	12.8591
z004E0016	z004	4	5.5765	0.5934	0.4425	0.9244	2.0381	7.21027	44.4034	13.5255
z004E0017	z004	4	5.5553	0.749	0.4691	0.9514	2.1687	5.07192	43.8767	11.5268
z004E0018	z004	4	.	.	.	.	1.0602	5.80917	.	7.6103
z004E0019	z004	4	6.0453	0.5752	0.3712	0.9492	0.6201	6.8499	.	17.0377
z004E0020	z004	4	3.2728	0.9116	0.624	0.9601	1.3598	5.10992	44.1417	13.2997
z004E0021	z004	4	4.6195	0.7065	0.5602	0.9387	1.6107	8.05632	46.968	7.9525
z004E0022	z004	4	4.567	0.761	0.557	0.9401	1.9774	6.10757	46.3709	11.4412
z004E0023	z004	4	4.122	0.7466	0.6015	0.9743	0.83	7.68552	41.9964	8.9671
z004E0024	z004	4	3.55	0.7762	0.521	0.9625	1.6551	7.24437	50.5836	11.7199
z004E0025	z004	4	4.8533	0.7474	0.5545	0.9708	1.4683	8.07807	43.9703	9.16
z004E0026	z004	4	3.9195	0.9095	0.705	0.9556	1.7488	7.35807	43.2782	12.0122
z004E0027	z004	4	4.7238	0.7301	0.5635	0.9639	2.751	5.37792	.	10.2737
z004E0028	z004	4	3.9405	0.8228	0.6727	0.9597	2.3434	7.61362	42.5065	12.5527
z004E0029	z004	4	.	.	.	.	2.372	7.63237	.	8.7665
z004E0030	z004	4	5.2333	0.7253	0.5395	0.9326	1.5492	7.27732	44.5511	8.8508
z004E0031	z004	4	4.3258	0.7719	0.5647	0.9547	1.274	7.60552	48.104	8.1293
z004E0032	z004	4	3.1743	0.8315	0.6077	0.9657	2.7876	8.29342	50.8281	9.6699
z004E0033	z004	4	3.869	0.795	0.6695	0.9691	1.0028	7.52312	46.0231	8.1947
z004E0034	z004	4	4.3348	0.7514	0.5455	0.9522	1.4303	5.81927	53.5644	11.0919
z004E0035	z004	4	3.5838	0.7862	0.6001	0.9774	1.6668	5.58942	.	8.775
z004E0036	z004	4	5.3785	0.5948	0.4247	0.893	2.9002	6.93869	48.4285	9.5232
z004E0037	z004	4	3.3651	0.8402	0.7268	0.9579	1.7367	7.64447	.	.
z004E0038	z004	4	3.6118	0.8744	0.733	0.9586	3.8174	5.53142	.	.
z004E0039	z004	4	3.8968	0.8562	0.6415	0.9675	2.2001	5.22392	44.8887	14.3413
z004E0040	z004	4	5.3393	0.6689	0.4577	0.946	1.8081	6.77903	46.4416	12.9438
z004E0041	z004	4	4.1858	0.8769	0.642	0.9564	0.6448	7.92807	.	.
z004E0042	z004	4	3.9968	0.739	0.59	0.9644	2.3157	6.77057	45.9234	11.5832
z004E0043	z004	4	4.1033	0.8106	0.5852	0.9627	1.2646	7.43157	56.2834	12.4812
z004E0044	z004	4	4.8214	0.853	0.5751	0.9342	1.5699	6.56917	50.4569	10.1022
z004E0045	z004	4	.	.	.	.	1.4949	7.49997	.	15.8209
z004E0046	z004	4	5.4753	0.6313	0.4852	0.9037	1.2834	7.77057	44.8846	7.9024
z004E0047	z004	4	4.9355	0.7192	0.539	0.926	3.3079	6.94516	47.3462	10.9606
z004E0048	z004	4	3.4588	0.8647	0.6622	0.9639	2.1057	6.08847	.	12.1179
z004E0049	z004	4	.	.	.	.	1.0801	8.19492	43.0308	11.4209
z004E0050	z004	4	4.7478	0.7903	0.528	0.9287	1.2304	6.72387	46.7995	8.272
z004E0051	z004	4	.	.	.	.	2.8607	7.30907	45.0891	11.1271
z004E0052	z004	4	3.915	0.834	0.6195	0.9745	1.49	7.74667	49.0129	9.3128
z004E0053	z004	4	.	.	.	.	0.7099	7.93502	46.2904	8.2154
z004E0054	z004	4	3.2458	0.8706	0.6802	0.9708	2.0026	5.97177	54.8784	12.2651
z004E0056	z004	4	3.58	0.7884	0.5465	0.9313	2.2126	7.90887	44.4034	10.7799
z004E0057	z004	4	4.4555	0.7397	0.5767	0.9645	1.6099	7.95102	.	12.3068
z004E0058	z004	4	4.6764	0.6997	0.5704	0.9639	0.2645	6.51207	.	10.6088
z004E0059	z004	4	.	.	.	.	3.4419	7.88307	.	.
z004E0060	z004	4	5.715	0.5407	0.447	0.9285	1.2523	7.31382	47.1502	9.999
z004E0061	z004	4	6.1598	0.5507	0.4492	0.9245	2.5531	8.08142	50.0439	15.272
z004E0062	z004	4	7.5888	0.5265	0.4205	0.8782	2.0073	7.75182	45.312	14.4286
z004E0063	z004	4	5.563	0.565	0.4525	0.9419	2.4353	7.37457	46.7995	9.6362
z004E0064	z004	4	5.2265	0.744	0.5242	0.9586	2.2959	5.72292	.	.
z004E0065	z004	4	3.9263	0.7991	0.6041	0.9752	2.8878	6.63452	.	.
z004E0066	z004	4	5.414	0.6931	0.4307	0.9422	2.9771	5.99637	.	.
z004E0067	z004	4	.	.	.	.	1.5545	6.29677	46.837	6.182
z004E0068	z004	4	.	.	.	.	2.0483	6.22797	.	13.5644
z004E0069	z004	4	3.08	0.9081	0.606	0.9733	1.2317	6.85015	49.8934	10.0595
z004E0070	z004	4	5.166	0.6935	0.4862	0.9485	1.9682	7.04492	46.9344	9.0282
z004E0071	z004	4	5.1343	0.7745	0.5801	0.9517	1.2645	5.99142	47.744	8.0677
z004E0072	z004	4	3.1363	0.9233	0.6557	0.9604	0.9455	7.41132	46.3297	12.0655
z004E0073	z004	4	3.8923	0.9026	0.7114	0.9568	1.0451	7.52092	42.6725	10.1444
z004E0074	z004	4	3.9273	0.7494	0.515	0.9666	1.7181	7.11942	54.4938	9.4643
z004E0075	z004	4	.	.	.	.	2.0201	7.14682	42.4882	8.4998
z004E0076	z004	4	3.1631	0.8677	0.7251	0.9545	3.3208	5.71777	47.2014	9.6504
z004E0077	z004	4	5.7425	0.528	0.3972	0.9353	2.4736	7.23132	44.0384	8.1308
z004E0078	z004	4	5.5055	0.6837	0.4605	0.945	0.6804	7.85302	48.9732	11.5633
z004E0079	z004	4	4.5795	0.8246	0.662	0.9709	2.9049	7.37532	45.6292	9.9947
z004E0080	z004	4	5.5115	0.7613	0.6112	0.9316	1.0873	6.57227	48.2449	12.8405
z004E0081	z004	4	5.0748	0.735	0.4818	0.9666	1.5604	5.74042	44.1936	14.4072
z004E0082	z004	4	4.9485	0.6926	0.5062	0.9315	1.2584	7.51862	47.5528	14.2244
z004E0083	z004	4	3.6448	0.7984	0.6131	0.9653	2.6899	7.16662	.	12.1332
z004E0084	z004	4	4.881	0.7485	0.552	0.9523	2.1831	5.97022	.	13.9498
z004E0085	z004	4	4.612	0.8812	0.6558	0.9685	0.2645	7.40297	45.3982	17.4869
z004E0086	z004	4	4.9095	0.8348	0.5427	0.9535	2.0183	7.27692	48.5904	14.1552
z004E0087	z004	4	.	.	.	.	1.8922	6.93551	43.0308	6.7771
z004E0088	z004	4	3.8405	0.8308	0.6668	0.9862	1.717	7.21837	46.4751	11.3603
z004E0089	z004	4	4.34	0.7702	0.5755	0.9705	1.16	5.50792	48.837	10.7718
z004E0090	z004	4	4.5948	0.7379	0.598	0.9566	0.8922	7.33067	45.5594	11.0606
z004E0091	z004	4	6.078	0.613	0.4557	0.9155	3.5009	6.69037	46.7429	8.5671
z004E0092	z004	4	3.1643	0.8755	0.5974	0.9634	1.9248	7.18962	52.8694	11.9223
z004E0093	z004	4	3.345	0.8201	0.6572	0.9715	3.3681	5.28642	48.0612	7.4968
z004E0094	z004	4	5.2203	0.6741	0.5025	0.9463	2.6376	7.81602	42.0092	10.6322
z004E0095	z004	4	3.675	0.8846	0.6947	0.9672	2.1042	7.65677	46.4229	16.9422
z004E0096	z004	4	5.027	0.7996	0.5955	0.9812	1.3536	5.97167	46.4707	15.8055
z004E0097	z004	4	3.9618	0.8409	0.7395	0.958	2.5332	7.41552	49.0173	10.0064
z004E0098	z004	4	4.0085	0.7775	0.5432	0.9404	1.4603	7.88387	46.5651	12.3662
z004E0099	z004	4	7.1173	0.5394	0.3805	0.8969	1.2702	6.72697	51.3572	7.5358
z004E0100	z004	4	3.6881	0.9134	0.5595	0.9882	1.0002	7.86722	46.828	6.1355
z004E0101	z004	4	6.1068	0.6662	0.5308	0.9147	3.7531	6.47172	44.2901	11.0281
z004E0102	z004	4	3.8948	0.7871	0.5954	0.9262	2.9581	4.22742	49.3842	10.7963
z004E0103	z004	4	4.037	0.8013	0.621	0.9633	1.4592	7.67807	49.8793	8.0252
z004E0104	z004	4	5.0063	0.7099	0.4752	0.9517	3.0053	6.55507	42.3729	9.4959
z004E0105	z004	4	3.7048	0.8892	0.681	0.9596	2.1886	6.27217	49.3799	10.6759
z004E0106	z004	4	5.26	0.6736	0.4838	0.9665	1.3436	7.16407	.	.
z004E0107	z004	4	5.3291	0.8975	0.5422	0.9805	2.0257	6.93565	.	.
z004E0108	z004	4	2.9598	0.9216	0.657	0.9589	0.4904	7.47732	52.2685	12.9755
z004E0109	z004	4	.	.	.	.	2.9293	7.15937	47.1838	14.1503
z004E0110	z004	4	.	.	.	.	2.9284	6.94742	42.2209	12.9642
z004E0111	z004	4	4.3564	0.7813	0.5401	0.9705	2.0407	5.98937	51.3938	8.201
z004E0112	z004	4	.	.	.	.	4.0142	6.32907	53.7815	11.4582
z004E0113	z004	4	2.8821	0.9121	0.7251	0.9791	1.06	7.04027	44.5511	14.0027
z004E0114	z004	4	5.7895	0.6979	0.5127	0.9372	1.846	6.91632	.	6.8511
z004E0115	z004	4	.	.	.	.	1.0226	7.55567	56.5239	10.418
z004E0116	z004	4	6.585	0.6276	0.482	0.9394	1.4076	7.87047	42.2416	11.3359
z004E0117	z004	4	3.3198	0.8177	0.6542	0.9703	0.8528	8.15992	47.7465	8.6503
z004E0118	z004	4	4.6448	0.732	0.502	0.9634	1.1751	7.78582	54.906	14.4354
z004E0120	z004	4	6.0568	0.6754	0.4811	0.9268	1.0836	6.47002	45.312	7.389
z004E0121	z004	4	3.8618	0.8002	0.6571	0.9472	1.6369	6.09662	55.896	13.547
z004E0122	z004	4	.	.	.	.	1.1402	6.77033	47.6922	8.4886
z004E0123	z004	4	6.0808	0.7076	0.5311	0.9658	2.2823	7.27487	44.1895	7.2739
z004E0124	z004	4	3.8623	0.7171	0.6097	0.9706	1.0468	6.52032	53.7795	8.2983
z004E0125	z004	4	6.768	0.6984	0.4707	0.9504	1.5882	8.30392	46.8075	12.5756
z004E0126	z004	4	4.532	0.7848	0.5157	0.9641	1.5945	5.81447	44.9205	9.7121
z004E0127	z004	4	4.3961	0.7862	0.6082	0.9665	1.69	7.49067	44.869	9.9499
z004E0128	z004	4	4.1777	0.774	0.64	0.9526	1.4633	7.04567	.	8.2104
z004E0129	z004	4	3.905	0.86	0.6137	0.9769	0.915	6.65747	45.5975	14.6806
z004E0130	z004	4	.	.	.	.	2.1373	7.17547	46.5405	7.6603
z004E0131	z004	4	6.7524	0.5773	0.4361	0.9508	1.4024	6.65727	45.8139	9.5548
z004E0132	z004	4	5.4678	0.7364	0.5468	0.9498	0.8952	7.46762	47.919	11.9143
z004E0133	z004	4	4.969	0.7091	0.5515	0.9705	1.2728	6.87477	42.4179	7.817
z004E0134	z004	4	4.148	0.8391	0.5835	0.9603	1.8076	5.24892	56.5751	8.2744
z004E0135	z004	4	3.927	0.8507	0.6761	0.9647	2.9064	6.54392	40.8529	10.3444
z004E0136	z004	4	5.1688	0.7931	0.6345	0.9783	1.1652	7.04517	48.4285	8.4458
z004E0137	z004	4	3.0083	0.8728	0.7122	0.9867	4.4831	7.35892	47.3526	12.0068
z004E0138	z004	4	4.5655	0.8167	0.5545	0.9615	1.2706	6.95701	46.057	15.584
z004E0139	z004	4	.	.	.	.	2.3869	7.86242	42.1219	9.8865
z004E0140	z004	4	5.5273	0.6463	0.4495	0.9509	3.0676	6.06122	.	9.4732
z004E0141	z004	4	2.6163	0.9275	0.7307	0.9561	1.4602	6.89937	.	10.3304
z004E0142	z004	4	.	.	.	.	1.3626	7.02872	48.8193	5.914
z004E0143	z004	4	4.6788	0.7399	0.4822	0.9682	3.7017	7.81727	48.9881	4.9548
z004E0144	z004	4	4.867	0.7249	0.6707	0.9611	1.6177	7.88162	.	.
z004E0145	z004	4	3.371	0.9079	0.713	0.9747	2.1337	7.28372	.	.
z004E0146	z004	4	.	.	.	.	2.4947	7.65087	51.2035	10.7985
z004E0147	z004	4	5.0733	0.5714	0.4585	0.9128	2.556	7.69117	.	10.919
z004E0148	z004	4	6.9668	0.591	0.4527	0.9117	1.2081	7.25467	.	9.2607
z004E0149	z004	4	3.68	0.8793	0.6437	0.9885	1.0776	5.88192	48.0768	14.7132
z004E0150	z004	4	6.257	0.5294	0.3755	0.8885	2.0278	7.91522	.	.
z004E0151	z004	4	.	.	.	.	1.4503	7.17892	43.348	11.5283
z004E0152	z004	4	4.0448	0.7722	0.5625	0.9214	1.8333	7.59437	43.7755	6.4862
z004E0153	z004	4	4.6005	0.6384	0.5117	0.9433	1.0376	7.65082	38.747	8.4359
z004E0154	z004	4	.	.	.	.	1.6826	6.63277	.	.
z004E0155	z004	4	4.388	0.8407	0.6105	0.9572	2.1047	5.83517	51.9581	8.9253
z004E0156	z004	4	4.305	0.7402	0.5615	0.9374	2.3257	7.13902	52.6531	11.7622
z004E0157	z004	4	5.0653	0.7539	0.5047	0.9666	2.0687	7.70957	.	.
z004E0158	z004	4	6.153	0.7282	0.453	0.9613	2.1026	6.48647	46.7372	8.4435
z004E0159	z004	4	4.397	0.7853	0.5445	0.9561	1.9022	7.39922	.	13.4617
z004E0160	z004	4	6.3245	0.7059	0.517	0.9519	1.1948	7.07912	44.1601	8.7746
z004E0161	z004	4	.	.	.	.	1.4227	6.95887	47.8701	13.815
z004E0162	z004	4	3.9578	0.8097	0.5712	0.9674	1.2821	7.28752	45.8258	12.2803
z004E0163	z004	4	2.9398	0.8796	0.6762	0.9784	2.3947	6.82798	46.4707	10.4126
z004E0164	z004	4	3.108	0.9247	0.7382	0.9636	0.7355	6.80776	48.2449	14.0751
z004E0165	z004	4	4.1605	0.8034	0.6265	0.9604	0.9456	7.10722	49.5229	11.715
z004E0166	z004	4	.	.	.	.	1.8982	6.82203	.	.
z004E0167	z004	4	4.7188	0.7376	0.525	0.9558	2.8452	6.80897	.	.
z004E0168	z004	4	3.338	0.8576	0.6305	0.9607	3.435	5.29542	53.5645	11.7876
z004E0169	z004	4	4.258	0.8549	0.6202	0.964	2.4427	8.05792	.	.
z004E0170	z004	4	3.3983	0.8834	0.7125	0.9746	2.0902	6.62057	46.4229	10.2898
z004E0171	z004	4	4.504	0.6739	0.4975	0.9355	1.8804	6.24102	43.6422	8.4542
z004E0172	z004	4	3.4455	0.8378	0.711	0.9699	1.6995	8.03267	.	10.4392
z004E0173	z004	4	3.4553	0.8387	0.7052	0.9783	2.2701	6.70537	.	.
z004E0174	z004	4	4.5515	0.7351	0.5562	0.9592	2.1954	5.40992	52.9419	16.9829
z004E0175	z004	4	5.369	0.6301	0.4512	0.9472	1.792	7.76587	.	8.7768
z004E0176	z004	4	.	.	.	.	1.3803	6.43607	54.501	14.6679
z004E0177	z004	4	5.4495	0.7945	0.5295	0.9523	0.5828	7.78672	43.791	8.892
z004E0178	z004	4	5.0261	0.582	0.568	0.9279	2.2909	6.42467	48.471	7.1918
z004E0179	z004	4	4.7143	0.7532	0.5467	0.9518	1.6369	6.67117	46.4707	12.3903
z004E0180	z004	4	7.0788	0.4858	0.4492	0.9168	2.4098	7.99232	46.4751	7.2302
z004E0181	z004	4	4.3201	0.7401	0.5664	0.9685	2.7281	6.44662	49.9294	10.4255
z004E0182	z004	4	4.2788	0.871	0.6081	0.9651	1.5986	6.05332	42.9203	9.8465
z004E0183	z004	4	.	.	.	.	2.9204	7.16917	49.7849	11.9259
z004E0184	z004	4	.	.	.	.	4.0351	4.54142	44.8846	10.0823
z004E0185	z004	4	4.5723	0.8362	0.6022	0.9754	1.494	4.97642	43.1338	8.8561
z004E0186	z004	4	4.2748	0.6387	0.4867	0.9659	1.8178	7.18147	.	9.4621
z004E0187	z004	4	.	.	.	.	1.1393	7.63537	.	8.0348
z004E0188	z004	4	4.842	0.8112	0.5675	0.9575	2.3918	6.08672	54.1139	9.421
z004E0189	z004	4	4.0975	0.767	0.5312	0.951	2.0836	6.18792	47.8215	8.1683
z004E0190	z004	4	4.7623	0.7732	0.5995	0.9688	2.0034	5.81932	50.091	11.2343
z004E0191	z004	4	4.8105	0.6531	0.4407	0.9355	1.9932	4.72092	.	8.7005
z004E0192	z004	4	5.0393	0.8041	0.58	0.9606	1.3292	7.66432	47.317	9.8496
z004E0193	z004	4	5.4173	0.7686	0.5637	0.9564	1.5602	6.55977	47.744	8.0147
z004E0194	z004	4	.	.	.	.	2.5148	7.47162	.	7.1512
z004E0195	z004	4	3.0585	0.8508	0.6292	0.9784	0.7326	7.21952	48.801	15.7375
z004E0196	z004	4	3.316	0.8509	0.6355	0.9784	2.0949	7.42652	42.656	9.699
z004E0197	z004	4	4.0808	0.827	0.5915	0.9774	1.9237	7.59702	.	5.8292
z004E0198	z004	4	3.6755	0.8854	0.6195	0.9659	1.6581	6.28052	.	12.9459
z004E0199	z004	4	4.1575	0.8542	0.7412	0.9714	1.5078	6.82673	.	11.8728
z004E0200	z004	4	4.2603	0.8068	0.5285	0.9338	2.0695	6.97957	.	6.6413
z004E0208	z004	4	4.111	0.7986	0.5845	0.9489	1.2852	.	.	.
z004E0232	z004	4	5.5715	0.6888	0.4455	0.9259	1.3887	.	.	.
z005E0001	z005	5	4.3605	0.7652	0.6267	0.9811	0.06828	7.44142	45.4164	8.5686
z005E0003	z005	5	5.7578	0.6275	0.412	0.9343	1.1373	7.34935	.	10.2833
z005E0004	z005	5	6.651	0.6392	0.513	0.9655	1.42	7.77327	40.0452	4.85
z005E0005	z005	5	4.2315	0.7568	0.5957	0.9887	1.3799	6.85892	41.5382	9.2562
z005E0006	z005	5	.	.	.	.	1.9773	7.22157	.	.
z005E0007	z005	5	5.078	0.7017	0.4885	0.9739	2.3449	6.76422	.	8.9906
z005E0008	z005	5	5.603	0.606	0.4857	0.9372	2.2149	8.02682	37.5863	5.3177
z005E0009	z005	5	5.716	0.6691	0.4915	0.9741	0.1652	7.38393	47.0784	7.8834
z005E0010	z005	5	6.383	0.6287	0.4425	0.9591	0.9181	7.49317	41.6281	9.3201
z005E0011	z005	5	5.5758	0.5132	0.3714	0.922	2.2151	7.44572	39.865	10.0487
z005E0012	z005	5	4.3963	0.6411	0.4558	0.9686	2.3283	7.57502	40.7355	7.611
z005E0013	z005	5	5.6145	0.6072	0.4825	0.9628	2.9656	6.19437	47.4482	7.6865
z005E0014	z005	5	.	.	.	.	0.7576	7.83247	46.6385	9.7371
z005E0015	z005	5	4.1265	0.6013	0.5292	0.9814	0.5774	5.98677	39.5715	8.7711
z005E0016	z005	5	4.1483	0.7976	0.57	0.9576	0.8763	6.49987	49.5288	11.973
z005E0017	z005	5	4.7495	0.734	0.587	0.968	1.0676	7.24282	40.414	11.9649
z005E0018	z005	5	3.8968	0.7742	0.652	0.9682	0.7504	5.76537	50.1891	13.3018
z005E0019	z005	5	6.2303	0.6559	0.4905	0.9568	2.8033	7.99457	.	.
z005E0020	z005	5	5.1623	0.6573	0.4582	0.9743	0.6342	7.15768	43.6997	7.277
z005E0021	z005	5	3.8588	0.7622	0.6545	0.9907	2.8548	7.13719	49.3133	6.6366
z005E0022	z005	5	3.8258	0.8306	0.632	0.974	0.6802	7.54937	42.8512	11.7079
z005E0023	z005	5	6.2888	0.5894	0.4712	0.9712	3.3406	7.29017	.	.
z005E0024	z005	5	3.3793	0.8769	0.713	0.9752	0.3052	6.60952	.	.
z005E0025	z005	5	3.086	0.8977	0.6702	0.9676	0.6852	7.36637	49.7335	12.6573
z005E0027	z005	5	6.377	0.6899	0.535	0.9564	0.7701	6.87687	39.2705	4.5716
z005E0028	z005	5	4.6453	0.7242	0.4862	1.0005	2.1576	7.2142	.	.
z005E0029	z005	5	4.9745	0.7011	0.575	0.9672	2.3228	6.68467	48.5544	8.597
z005E0032	z005	5	3.6358	0.8312	0.6275	0.979	2.6837	6.56637	46.6385	7.3038
z005E0033	z005	5	3.4058	0.7701	0.6095	0.9854	1.755	7.38784	39.6011	8.0708
z005E0034	z005	5	.	.	.	.	0.455	7.45582	.	.
z005E0035	z005	5	5.516	0.6802	0.488	0.978	1.2593	7.87022	40.1603	9.6529
z005E0036	z005	5	.	.	.	.	1.8376	7.22048	.	.
z005E0037	z005	5	4.8995	0.7937	0.6288	0.9684	5.2333	6.56342	47.1809	6.9255
z005E0038	z005	5	3.716	0.8215	0.6567	0.9875	4.775	6.17017	.	.
z005E0039	z005	5	2.7435	0.885	0.6727	0.9671	1.3817	7.27003	48.2324	12.9181
z005E0040	z005	5	6.4945	0.6344	0.5125	0.938	2.1629	6.69767	46.0117	8.487
z005E0042	z005	5	4.5293	0.6447	0.4712	0.9795	1.2984	7.66512	.	8.0225
z005E0043	z005	5	5.1215	0.7021	0.4672	0.9883	0.6259	7.42317	46.757	9.0044
z005E0044	z005	5	4.6235	0.7752	0.602	0.963	0.5142	6.49962	51.7556	10.2909
z005E0045	z005	5	8.0545	0.3638	0.3217	0.8677	1.8883	7.55542	40.7613	5.2595
z005E0046	z005	5	4.953	0.7527	0.645	0.9713	1.6759	6.92084	38.9499	9.5342
z005E0047	z005	5	4.3708	0.7634	0.5735	0.9594	2.1248	7.59247	38.3113	7.785
z005E0048	z005	5	4.1035	0.7368	0.5287	0.9664	0.0513	6.89617	45.6642	8.5031
z005E0049	z005	5	4.5705	0.6847	0.53	0.9876	0.5981	7.79192	.	.
z005E0050	z005	5	.	.	.	.	0.7721	6.59262	44.2775	14.2382
z005E0051	z005	5	5.6858	0.5562	0.4222	0.9584	2.6755	7.79772	.	.
z005E0052	z005	5	5.4148	0.6469	0.4797	0.9566	0.9037	7.52742	46.3944	8.5751
z005E0053	z005	5	4.819	0.7584	0.6345	0.9853	1.6201	7.51282	.	.
z005E0054	z005	5	5.0858	0.8088	0.5972	0.9636	0.3678	6.81282	40.8648	11.6074
z005E0055	z005	5	.	.	.	.	1.1337	7.56582	39.8254	6.8486
z005E0056	z005	5	4.802	0.7851	0.5432	0.9746	2.5851	7.27421	51.1642	6.251
z005E0057	z005	5	3.7123	0.8726	0.6547	0.971	1.9659	7.63562	38.372	4.9825
z005E0058	z005	5	.	.	.	.	0.1981	7.18094	.	.
z005E0059	z005	5	4.8173	0.6981	0.4922	0.9786	3.0071	6.99648	.	.
z005E0060	z005	5	5.5073	0.6472	0.494	0.9639	3.5996	7.13331	40.1603	7.0195
z005E0061	z005	5	4.4463	0.7888	0.7227	1.0019	1.5901	6.55187	45.9571	6.6593
z005E0062	z005	5	4.888	0.7031	0.5472	0.9487	0.8457	7.13722	48.9967	11.2722
z005E0063	z005	5	6.6209	0.6376	0.4814	0.9157	0.6099	7.45977	43.4239	4.2599
z005E0064	z005	5	.	.	.	.	3.3868	7.54827	.	.
z005E0066	z005	5	5.757	0.5773	0.4117	0.9564	1.3951	7.42232	44.132	9.7821
z005E0067	z005	5	4.2893	0.777	0.5302	0.9676	0.2396	6.52947	55.8547	13.994
z005E0068	z005	5	4.5443	0.7862	0.684	0.9629	3.6795	7.50437	.	11.4301
z005E0069	z005	5	4.3143	0.7636	0.588	0.9739	2.1904	7.59202	48.5225	7.2282
z005E0070	z005	5	.	.	.	.	0.6851	6.71682	.	.
z005E0071	z005	5	4.967	0.687	0.4915	0.9946	3.2951	7.43912	.	.
z005E0072	z005	5	.	.	.	.	1.2777	6.53137	.	.
z005E0073	z005	5	3.3558	0.7713	0.6392	0.9845	0.08196	7.38907	.	.
z005E0074	z005	5	3.976	0.7379	0.5247	0.9798	2.3904	7.58672	42.0603	5.2325
z005E0075	z005	5	4.3033	0.7585	0.5332	0.9701	2.7351	7.30927	.	11.1091
z005E0076	z005	5	4.536	0.7492	0.5452	0.989	0.8221	7.09525	50.0625	9.7172
z005E0077	z005	5	4.694	0.7221	0.5265	0.9639	0.7404	6.53372	.	.
z005E0078	z005	5	4.8595	0.6426	0.5205	0.9849	2.6952	7.53447	.	.
z005E0079	z005	5	4.1055	0.7852	0.6337	0.9674	0.7281	7.35267	41.8581	10.0663
z005E0080	z005	5	4.717	0.7387	0.6142	0.9631	4.1302	7.57122	46.7202	6.5887
z005E0081	z005	5	.	.	.	.	2.5252	6.46877	47.8483	9.0183
z005E0082	z005	5	4.0675	0.7149	0.5252	0.9765	0.8632	7.52497	42.2278	8.6861
z005E0083	z005	5	4.4485	0.7543	0.555	0.9533	1.2931	5.94622	48.4783	12.2155
z005E0084	z005	5	3.7938	0.8261	0.6515	0.998	2.0074	7.64767	40.7028	6.2703
z005E0085	z005	5	.	.	.	.	2.3932	7.84762	42.8064	8.4624
z005E0087	z005	5	4.6133	0.786	0.5227	0.9695	1.2709	6.40782	46.0048	7.7396
z005E0088	z005	5	4.2325	0.8266	0.6567	0.9815	0.3676	7.12566	40.5644	5.8053
z005E0089	z005	5	.	.	.	.	0.8021	6.54652	.	.
z005E0090	z005	5	4.9568	0.7168	0.5812	0.9671	1.2287	7.12552	42.482	8.8412
z005E0091	z005	5	6.2748	0.5556	0.4192	0.9478	0.3236	7.58997	43.7537	11.0739
z005E0092	z005	5	2.9748	0.8574	0.677	0.9959	0.5268	7.34577	.	.
z005E0093	z005	5	5.0605	0.7476	0.5187	0.9402	1.0007	7.49262	.	.
z005E0094	z005	5	5.1728	0.6857	0.515	0.94	0.455	7.63942	41.6839	10.8078
z005E0095	z005	5	5.475	0.633	0.4825	0.968	1.146	7.40739	51.1034	5.0618
z005E0096	z005	5	3.8583	0.7644	0.5622	0.9841	3.7624	7.75967	.	7.5724
z005E0097	z005	5	4.137	0.7823	0.5935	0.9706	0.1201	7.98857	.	.
z005E0098	z005	5	.	.	.	.	0.5523	7.11966	.	.
z005E0099	z005	5	4.5483	0.7488	0.4942	0.967	0.5226	6.49292	40.7355	10.3732
z005E0100	z005	5	5.714	0.6085	0.4615	0.9562	2.2636	6.28277	.	.
z005E0101	z005	5	.	.	.	.	0.3109	7.67632	.	.
z005E0102	z005	5	6.0465	0.5126	0.4755	0.948	1.3169	7.16808	42.4308	7.4172
z005E0103	z005	5	3.998	0.7679	0.533	0.9089	3.1683	7.31262	40.4638	3.4064
z005E0104	z005	5	5.1683	0.5908	0.4625	0.9643	2.8876	7.78012	38.9499	10.9347
z005E0105	z005	5	5.6298	0.5681	0.4822	0.9495	4.2181	7.29752	39.3506	8.9555
z005E0106	z005	5	4.5693	0.7142	0.5282	0.9749	1.2443	7.05792	46.5787	9.0263
z005E0107	z005	5	4.3763	0.7405	0.5814	0.9416	0.6369	6.11082	38.372	6.7204
z005E0108	z005	5	3.6263	0.8345	0.7127	0.9746	2.4951	7.28629	41.6341	11.3516
z005E0109	z005	5	4.2748	0.7878	0.6425	0.9561	1.7623	7.00277	45.3443	9.6469
z005E0110	z005	5	5.7995	0.6728	0.4622	0.9706	1.2754	7.36367	43.4239	13.4834
z005E0111	z005	5	4.132	0.7711	0.626	0.9739	1.1531	7.60832	39.5092	6.7523
z005E0112	z005	5	4.585	0.6986	0.584	0.9735	4.4623	7.42252	47.2822	8.9451
z005E0113	z005	5	2.9853	0.8043	0.5425	0.9637	0.4726	7.16193	50.0594	14.0263
z005E0114	z005	5	5.5395	0.6162	0.4412	0.9689	1.4504	6.63332	45.5416	11.0549
z005E0115	z005	5	5.626	0.6819	0.5647	0.9589	0.5971	7.46347	42.482	5.7754
z005E0116	z005	5	4.5343	0.7033	0.5197	0.9666	0.4698	6.47017	44.1935	9.4561
z005E0117	z005	5	4.7853	0.6783	0.5562	0.9644	0.9668	7.71767	.	.
z005E0118	z005	5	4.4715	0.8261	0.5977	0.9999	0.3272	7.02007	42.7504	9.2832
z005E0119	z005	5	7.1143	0.3515	0.363	0.8283	3.8123	7.49267	.	6.2494
z005E0120	z005	5	5.202	0.6876	0.5197	0.9898	1.5899	6.74352	.	.
z005E0121	z005	5	5.1843	0.7082	0.4947	0.95	1.0523	6.89927	46.9623	10.0722
z005E0122	z005	5	5.2568	0.6876	0.5855	0.9701	0.6979	7.52467	39.9887	9.7164
z005E0123	z005	5	4.2038	0.7986	0.628	0.9575	1.102	7.69317	47.702	7.2079
z005E0124	z005	5	5.443	0.7632	0.5537	0.9829	0.5976	5.72617	42.482	8.4961
z005E0125	z005	5	4.6493	0.6279	0.558	0.9464	2.0832	7.30897	.	.
z005E0126	z005	5	.	.	.	.	1.0643	7.33282	51.6818	9.0539
z005E0127	z005	5	4.8078	0.7254	0.5137	0.9912	3.1726	6.17097	.	7.0834
z005E0128	z005	5	5.752	0.6428	0.4962	0.9644	0.6854	7.42322	49.6815	9.1817
z005E0129	z005	5	4.6798	0.7192	0.5065	0.9715	0.6952	6.24877	53.1511	12.7824
z005E0130	z005	5	5.4205	0.5892	0.4352	0.946	0.8124	7.25712	40.118	7.5351
z005E0131	z005	5	5.4385	0.6642	0.4977	0.9668	1.0557	7.26442	.	.
z005E0133	z005	5	4.3843	0.8567	0.6105	0.9844	1.2093	6.74732	47.6062	8.7687
z005E0134	z005	5	3.676	0.7909	0.5777	0.984	0.5707	7.82892	37.4788	7.4401
z005E0135	z005	5	3.576	0.7673	0.5452	0.9674	0.4532	7.59927	41.6539	6.9415
z005E0136	z005	5	4.103	0.8161	0.6575	0.9647	1.0323	7.28539	45.643	7.5638
z005E0137	z005	5	4.6035	0.724	0.5372	0.9601	1.4187	7.25622	48.8026	5.9677
z005E0138	z005	5	3.8565	0.744	0.6497	0.9882	0.6614	7.74827	.	.
z005E0139	z005	5	5.306	0.6619	0.4512	0.9679	2.5558	6.83357	42.6285	5.3167
z005E0140	z005	5	4.8823	0.7167	0.5882	0.98	0.2151	7.17417	.	.
z005E0141	z005	5	4.5588	0.6977	0.584	0.9723	0.4438	6.67482	44.8954	14.1051
z005E0142	z005	5	2.9738	0.8512	0.7197	0.9855	1.7021	6.84977	49.2236	10.525
z005E0143	z005	5	4.9488	0.63	0.5257	0.9551	0.4401	7.53302	42.5036	10.886
z005E0144	z005	5	4.7283	0.7201	0.5072	0.9714	1.4701	7.86097	46.5556	6.4386
z005E0145	z005	5	2.8408	0.8571	0.692	0.9788	0.2728	7.23136	.	.
z005E0146	z005	5	7.2935	0.4084	0.3382	0.9088	1.8078	7.17477	.	.
z005E0147	z005	5	5.0615	0.6737	0.5862	0.9891	1.3372	7.65792	37.5863	6.7875
z005E0148	z005	5	5.0728	0.64	0.5295	0.959	0.5401	7.87092	.	8.8712
z005E0149	z005	5	5.115	0.6536	0.4852	0.9706	1.2923	6.43352	49.3167	11.6248
z005E0150	z005	5	4.1083	0.8362	0.6495	0.9779	1.0103	7.53437	47.0277	7.7919
z005E0151	z005	5	.	.	.	.	0.5052	7.48197	.	.
z005E0152	z005	5	.	.	.	.	1.1747	6.06797	48.673	7.0966
z005E0153	z005	5	4.3438	0.8236	0.618	1.0099	0.9022	6.70597	45.6481	10.2496
z005E0154	z005	5	6.75	0.5613	0.4335	0.9553	0.547	7.99422	40.0732	9.6534
z005E0155	z005	5	5.086	0.6613	0.5155	0.9603	1.4153	6.54462	51.4459	7.5955
z005E0156	z005	5	5.0898	0.7173	0.6207	0.9586	1.2051	7.04554	42.3574	9.4058
z005E0157	z005	5	.	.	.	.	2.5338	7.12132	.	.
z005E0158	z005	5	4.31	0.8342	0.5714	0.9593	1.4976	6.95567	39.7246	6.2442
z005E0159	z005	5	4.4318	0.7414	0.5822	0.9786	2.1663	7.21437	38.6366	6.3028
z005E0160	z005	5	4.886	0.7519	0.521	0.9432	1.3677	6.08992	47.7193	7.4305
z005E0161	z005	5	4.4718	0.7491	0.5067	0.948	0.8229	7.53772	44.627	7.4181
z005E0162	z005	5	4.4113	0.807	0.59	0.9911	0.6487	6.88392	35.8434	8.9829
z005E0163	z005	5	6.374	0.532	0.4632	0.921	1.2498	7.62482	37.8577	7.26
z005E0164	z005	5	.	.	.	.	1.2684	7.12424	.	.
z005E0165	z005	5	6.7335	0.6337	0.4477	0.9617	1.1352	7.44057	41.2413	8.6989
z005E0166	z005	5	5.2738	0.6454	0.5032	0.9621	1.9801	7.33847	39.8267	12.2642
z005E0167	z005	5	4.9485	0.6937	0.553	0.9944	1.2053	6.61262	.	.
z005E0168	z005	5	3.4615	0.8353	0.5725	0.95	0.6751	7.23386	47.8237	8.3295
z005E0169	z005	5	6.0453	0.5994	0.4392	0.9566	0.195	8.01557	39.2179	11.3464
z005E0170	z005	5	.	.	.	.	0.7554	6.04087	.	.
z005E0171	z005	5	4.826	0.7545	0.5647	0.9857	1.6919	7.78492	.	.
z005E0172	z005	5	5.5913	0.571	0.4762	0.9273	1.1455	7.63512	45.8815	6.4422
z005E0173	z005	5	3.6358	0.8289	0.6385	0.9747	0.9919	6.56012	.	12.0351
z005E0174	z005	5	4.497	0.8002	0.6147	0.9552	2.7737	7.33242	44.1692	9.3991
z005E0175	z005	5	4.0963	0.7736	0.5682	0.9987	1.1508	7.73802	49.889	9.5727
z005E0176	z005	5	4.4735	0.7692	0.5627	0.9442	0.8876	7.33897	40.8722	8.3769
z005E0178	z005	5	4.0755	0.7468	0.6102	0.9839	1.2504	7.34677	48.4854	10.5536
z005E0179	z005	5	6.347	0.5533	0.4702	0.9469	1.3953	6.40927	48.7066	10.6694
z005E0180	z005	5	4.1615	0.7761	0.579	0.9634	1.1868	7.46312	42.35	5.4868
z005E0181	z005	5	3.833	0.737	0.5932	0.9617	1.1651	7.57867	.	.
z005E0182	z005	5	3.079	0.8546	0.6987	0.9892	2.8448	7.30247	49.913	6.7152
z005E0183	z005	5	5.6438	0.6306	0.488	0.9147	0.3952	6.77042	41.6839	10.2515
z005E0184	z005	5	3.6695	0.8207	0.5622	0.9565	0.6919	7.24859	44.1461	9.2883
z005E0185	z005	5	3.9113	0.8583	0.749	0.9772	1.8654	7.48942	44.013	8.4931
z005E0186	z005	5	4.6275	0.7309	0.52	0.9536	2.4281	7.24469	41.8823	9.1754
z005E0187	z005	5	4.653	0.7326	0.5755	0.9955	3.3796	7.01443	.	.
z005E0188	z005	5	6.521	0.7081	0.425	0.9439	3.4924	7.28577	.	.
z005E0189	z005	5	5.3085	0.7133	0.584	0.9654	1.7376	7.51847	42.414	10.0786
z005E0190	z005	5	3.9713	0.7925	0.6292	0.957	0.8071	5.98952	.	9.3624
z005E0191	z005	5	.	.	.	.	0.5354	7.239	.	.
z005E0192	z005	5	5.1528	0.666	0.4975	0.9858	0.7659	7.71142	.	.
z005E0193	z005	5	5.4258	0.5753	0.4322	0.9691	1.1854	7.15177	39.9722	11.3794
z005E0195	z005	5	3.8928	0.7798	0.579	0.9673	2.5904	6.44317	47.1632	9.558
z005E0196	z005	5	.	.	.	.	0.6621	7.14942	46.3578	9.5951
z005E0197	z005	5	3.2988	0.8602	0.6607	0.9702	0.9481	6.81227	.	.
z005E0198	z005	5	5.777	0.6372	0.5417	0.9485	0.4904	8.03832	.	12.8961
z005E0199	z005	5	5.2548	0.5302	0.4612	0.9545	0.3626	6.92437	44.3047	7.9359
z005E0204	z005	5	5.381	0.7698	0.5132	0.9547	0.7846	.	.	.
z005E0210	z005	5	7.1048	0.5136	0.457	0.9587	0.8564	.	.	.
z005E0211	z005	5	6.3078	0.6058	0.5242	0.9635	2.3881	.	.	.
z005E0212	z005	5	6.5628	0.486	0.3622	0.9163	1.667	.	.	.
z005E0213	z005	5	.	.	.	.	0.8874	.	.	.
z005E0215	z005	5	4.542	0.7344	0.4937	0.9753	1.7481	.	.	.
z005E0233	z005	5	4.452	0.7861	0.5325	0.9641	1.3509	.	.	.
z005E0249	z005	5	4.038	0.7824	0.567	0.9454	0.6628	.	.	.
z005ESB1	z005	5	.	.	.	.	0.7878	.	.	.
z005ESB2	z005	5	.	.	.	.	3.2123	.	.	.
z005ESB3	z005	5	.	.	.	.	0.01785	.	.	.
z006E0001	z006	6	4.2295	0.7789	0.557	0.9493	1.1878	6.67222	45.4005	12.8503
z006E0002	z006	6	5.182	0.7505	0.5327	0.963	0.35	6.09423	52.0133	16.5542
z006E0003	z006	6	6.5493	0.4642	0.383	0.9055	0.6854	5.92807	52.6951	15.7816
z006E0005	z006	6	7.5927	0.5413	0.4568	0.9586	0.6226	6.74657	51.0298	10.409
z006E0006	z006	6	5.6338	0.6504	0.5147	0.9629	0.6084	5.62522	49.7343	15.7101
z006E0007	z006	6	6.49	0.4984	0.421	0.9239	0.4759	6.18733	47.9202	12.5441
z006E0008	z006	6	5.8265	0.7089	0.5427	0.9693	0.8876	6.61602	50.8814	8.7376
z006E0009	z006	6	5.8508	0.6317	0.499	0.9438	0.482	6.31217	52.201	16.3082
z006E0010	z006	6	6.3918	0.5949	0.4025	0.9495	0.3324	5.85617	49.2431	15.8726
z006E0011	z006	6	5.601	0.7065	0.4975	0.9668	1.3768	6.32402	49.8792	12.7426
z006E0012	z006	6	7.1465	0.5017	0.359	0.9169	0.6833	6.141	46.9237	10.805
z006E0013	z006	6	9.063	0.4563	0.4075	0.943	0.8474	6.65857	55.636	13.592
z006E0014	z006	6	5.051	0.6224	0.434	0.9733	0.6871	6.20436	55.6565	14.8367
z006E0015	z006	6	5.7338	0.6495	0.4845	0.9325	-0.0029	5.31262	60.0409	15.0629
z006E0016	z006	6	4.3833	0.7527	0.507	0.9567	0.7017	7.09407	48.7819	14.0519
z006E0017	z006	6	6.445	0.5234	0.4082	0.9355	0.947	5.55927	.	12.1036
z006E0018	z006	6	6.1203	0.7415	0.53	0.9532	0.06489	6.45192	54.6855	11.6604
z006E0020	z006	6	8.34	0.352	0.3121	0.8994	0.3327	6.83267	49.1021	9.7288
z006E0023	z006	6	8.6645	0.5304	0.4252	0.941	1.2354	6.47212	59.4143	8.5527
z006E0024	z006	6	6.526	0.5869	0.3615	0.9192	0.3852	6.01077	52.0656	12.5029
z006E0025	z006	6	8.234	0.5969	0.4042	0.9475	0.4721	6.83537	.	12.2987
z006E0026	z006	6	2.6484	.	.	.	0.975	7.14412	54.7722	7.7394
z006E0027	z006	6	6.779	0.3754	0.3745	0.882	0.8877	4.88577	49.4185	10.8976
z006E0028	z006	6	4.126	0.7895	0.584	0.9792	0.2954	5.95917	56.4882	16.1639
z006E0029	z006	6	9.2455	0.4189	0.3555	0.8984	0.4326	6.48907	.	13.4482
z006E0031	z006	6	4.4618	0.7239	0.503	0.952	0.2584	4.85777	49.8056	16.5526
z006E0032	z006	6	4.7818	0.7571	0.5332	0.9689	1.2297	5.57247	.	.
z006E0033	z006	6	4.5843	0.7167	0.4945	0.9482	0.4955	5.48497	.	12.4857
z006E0034	z006	6	4.4973	0.754	0.5137	0.9488	0.2531	5.63352	52.8122	12.9011
z006E0035	z006	6	4.66	0.622	0.462	0.9815	0.4481	6.06581	.	14.8621
z006E0036	z006	6	5.787	0.5632	0.4727	0.9396	0.1537	6.26998	54.8025	12.7649
z006E0037	z006	6	5.3298	0.7441	0.5362	0.975	-0.02506	6.54277	.	.
z006E0038	z006	6	7.0493	0.6474	0.4807	0.9443	0.1036	6.10956	52.8599	13.8943
z006E0041	z006	6	4.5322	0.7612	0.67	0.9791	0.322	5.92607	52.5093	13.3672
z006E0042	z006	6	6.2788	0.5542	0.3837	0.9135	0.8267	5.14557	54.5995	14.2317
z006E0043	z006	6	8.7954	0.3969	0.2109	0.913	1.8228	6.29767	48.1023	7.6509
z006E0044	z006	6	8.8363	0.453	0.3576	0.8968	0.3008	6.02762	48.1491	11.8209
z006E0046	z006	6	5.0863	0.7561	0.5512	0.9526	0.3131	5.14617	57.0085	19.8165
z006E0047	z006	6	3.673	0.811	0.6512	0.9749	0.3751	6.93782	.	.
z006E0048	z006	6	8.598	0.2298	0.2826	0.8638	1.9871	5.80377	50.258	8.7718
z006E0049	z006	6	5.8863	0.7029	0.4535	0.9634	0.4574	5.26822	58.244	15.7885
z006E0050	z006	6	5.0635	0.7846	0.5815	0.9573	0.3049	5.87437	56.9964	13.3492
z006E0051	z006	6	7.451	0.4551	0.3742	0.9195	0.3584	6.20793	58.6542	12.071
z006E0052	z006	6	6.388	0.4982	0.4159	0.9748	0.6543	6.09453	47.1547	14.6538
z006E0053	z006	6	6.3593	0.6004	0.4077	0.9336	0.8548	5.83832	.	15.7586
z006E0054	z006	6	8.0148	0.4938	0.4367	0.9458	0.6206	6.34087	50.8724	13.4294
z006E0055	z006	6	7.1555	0.3612	0.3363	0.9391	1.065	6.25569	47.3427	11.3213
z006E0056	z006	6	6.317	0.6409	0.509	0.933	0.2505	5.70122	51.927	9.9667
z006E0057	z006	6	5.382	0.6341	0.4867	0.9553	0.7722	6.94507	50.736	7.3821
z006E0058	z006	6	5.4918	0.6109	0.484	0.9282	0.3377	5.77077	59.2589	14.2834
z006E0059	z006	6	7.6688	0.5504	0.3665	0.939	0.6784	5.71497	54.6274	15.088
z006E0060	z006	6	5.2903	0.6848	0.4365	0.9397	0.3621	6.42567	52.8226	11.87
z006E0061	z006	6	7.1865	0.528	0.3822	0.8965	0.00508	6.35832	51.6936	7.6065
z006E0062	z006	6	5.4188	0.5444	0.4945	0.9759	0.6721	6.29301	.	10.6355
z006E0063	z006	6	5.7828	0.6518	0.4852	0.9417	0.2637	6.47842	49.8116	14.0273
z006E0065	z006	6	4.292	0.7697	0.5895	0.9667	0.1481	6.65002	49.4828	12.1413
z006E0066	z006	6	4.926	0.7143	0.5615	0.9865	1.1406	7.06277	.	12.8883
z006E0068	z006	6	8.0355	0.4364	0.3405	0.8878	0.1247	6.18632	50.9217	14.0836
z006E0069	z006	6	6.1755	0.6157	0.4672	0.9201	1.0523	6.87382	51.1628	8.1051
z006E0070	z006	6	6.0435	0.4697	0.3767	0.9175	0.4959	6.33292	55.3368	10.0079
z006E0071	z006	6	8.3735	0.3321	0.342	0.9251	0.1446	6.80702	50.1259	14.6381
z006E0072	z006	6	6.8185	0.5378	0.3892	0.9275	0.1354	6.15816	.	11.0655
z006E0073	z006	6	5.1998	0.6707	0.5265	0.9207	0.1719	5.76457	59.8524	10.6994
z006E0074	z006	6	4.1888	0.8112	0.5982	0.9779	0.01056	6.24882	54.2923	10.16
z006E0075	z006	6	7.6878	0.3572	0.3386	0.9257	0.09696	5.77177	56.8689	18.4556
z006E0076	z006	6	5.3273	0.6876	0.5247	0.9493	0.3831	5.19787	50.9859	11.4768
z006E0077	z006	6	4.1543	0.7561	0.5557	0.9777	0.4973	5.53682	52.6951	19.2086
z006E0078	z006	6	9.065	0.3144	0.2776	0.8193	1.7427	6.85217	51.1207	8.6798
z006E0079	z006	6	5.507	0.6881	0.475	0.9442	0.1286	6.27777	54.4124	15.5237
z006E0080	z006	6	4.8523	0.712	0.445	0.9626	0.4307	5.05827	52.3555	16.6406
z006E0081	z006	6	5.8398	0.6851	0.5112	0.9524	0.4671	6.84732	56.5574	16.9356
z006E0082	z006	6	.	.	.	.	1.6947	6.30113	48.9821	8.2041
z006E0083	z006	6	4.5438	0.6914	0.5785	0.9634	0.5028	5.34592	53.9119	14.7114
z006E0084	z006	6	4.8465	0.7368	0.5067	0.9489	1.1143	6.87847	.	14.558
z006E0085	z006	6	4.3433	0.6685	0.515	0.958	0.1378	6.12829	56.8321	17.5797
z006E0086	z006	6	6.5735	0.4295	0.3887	0.8929	0.4072	5.97442	54.6746	15.5107
z006E0087	z006	6	5.4383	0.6137	0.4642	0.9374	0.215	6.43962	53.8716	9.4126
z006E0088	z006	6	3.8023	0.7373	0.545	0.9813	0.00858	6.98037	.	.
z006E0089	z006	6	3.1547	0.8661	0.7533	0.9811	0.119	6.30692	53.838	16.4681
z006E0090	z006	6	4.4844	0.7008	0.4402	0.9451	0.1405	5.76167	.	16.93
z006E0091	z006	6	5.224	0.7386	0.5195	0.9588	0.7973	5.74612	49.8084	9.8131
z006E0092	z006	6	8.7135	0.3592	0.2739	0.8988	0.3453	6.45017	47.2796	10.378
z006E0093	z006	6	5.49	0.5718	0.39	0.9293	0.3102	6.10537	49.486	16.9393
z006E0094	z006	6	.	.	.	.	0.5767	5.45612	60.5639	9.2219
z006E0095	z006	6	6.405	0.5311	0.4082	0.9402	0.4108	6.1754	.	.
z006E0096	z006	6	3.6175	0.8802	0.6712	0.9967	0.5707	5.65012	55.2854	12.3293
z006E0097	z006	6	7.99	0.4124	0.3415	0.8726	2.0684	5.87572	51.5889	18.0546
z006E0098	z006	6	6.939	0.494	0.3597	0.9183	0.7954	6.75642	.	.
z006E0099	z006	6	6.7618	0.6008	0.4642	0.9633	0.7552	6.69637	49.4056	9.6181
z006E0100	z006	6	5.7553	0.5446	0.4245	0.9281	0.1957	6.30645	51.1905	10.003
z006E0101	z006	6	.	.	.	.	0.4534	6.29046	50.1259	9.0762
z006E0102	z006	6	6.2545	0.6066	0.4237	0.9085	0.4482	6.49187	.	9.1291
z006E0103	z006	6	5.7293	0.5811	0.4225	0.9447	0.4786	5.46487	52.3982	13.8513
z006E0104	z006	6	3.5339	.	0.5663	.	0.2954	5.71367	54.7782	9.5727
z006E0105	z006	6	.	.	.	.	0.3803	6.88532	.	.
z006E0106	z006	6	4.468	0.8112	0.607	0.9647	-0.00974	5.87422	55.3732	8.007
z006E0107	z006	6	5.8964	0.601	0.5219	0.9566	1.2481	6.30647	50.6852	9.7363
z006E0108	z006	6	4.1798	0.7916	0.5097	0.9553	0.2618	7.04582	52.0545	10.2875
z006E0109	z006	6	6.0415	0.6451	0.3879	0.9484	0.3674	5.27642	.	18.634
z006E0110	z006	6	3.8683	0.7906	0.6382	0.9604	1.2338	5.86392	51.0223	14.9878
z006E0111	z006	6	5.4923	0.6581	0.4532	0.9817	0.7473	5.22812	55.3161	14.1211
z006E0112	z006	6	5.2035	0.6946	0.4945	0.9678	0.00102	6.05666	.	.
z006E0113	z006	6	.	.	.	.	0.00682	6.84642	54.1892	11.947
z006E0114	z006	6	6.8735	0.5912	0.4732	0.9483	0.6651	5.65602	51.5731	13.6862
z006E0115	z006	6	5.0635	0.5422	0.4485	0.9555	0.682	7.18137	51.174	10.6494
z006E0116	z006	6	8.122	0.4426	0.3542	0.9179	0.3336	6.90077	51.0185	12.7961
z006E0117	z006	6	6.0804	0.4294	0.4526	0.9292	0.4502	6.13741	53.3923	10.8643
z006E0118	z006	6	5.618	0.6684	0.504	0.9504	0.5546	6.30691	.	.
z006E0118	z006	6	5.618	0.6684	0.504	0.9504	0.5546	.	59.1366	.
z006E0119	z006	6	.	.	.	.	1.0376	7.23937	47.9034	11.0751
z006E0120	z006	6	.	.	.	.	0.3523	7.11457	52.0831	13.644
z006E0121	z006	6	6.6043	0.5026	0.4227	0.9369	0.1826	6.47687	50.0554	14.1014
z006E0122	z006	6	6.4003	0.46	0.3535	0.9001	0.7042	6.14696	59.5721	11.0663
z006E0123	z006	6	8.7815	0.423	0.349	0.9157	0.3328	5.92602	52.0527	12.312
z006E0124	z006	6	3.8633	0.8284	0.6675	0.9703	0.2957	6.49842	48.2873	10.6767
z006E0125	z006	6	6.0293	0.5545	0.3887	0.9618	0.317	5.38972	52.0382	15.9381
z006E0126	z006	6	.	.	.	.	0.5304	6.14084	54.0144	14.0106
z006E0128	z006	6	5.6138	0.7372	0.5375	0.9762	0.242	6.59977	.	6.3538
z006E0129	z006	6	4.2008	0.7676	0.5397	0.9523	0.4684	6.52142	45.534	13.1314
z006E0133	z006	6	5.5948	0.7282	0.5148	0.9596	0.529	5.53502	.	.
z006E0134	z006	6	5.2794	0.7515	0.5436	0.9842	0.2618	5.46467	52.1962	13.2654
z006E0135	z006	6	4.0178	0.7893	0.5875	0.9861	0.965	5.86887	50.8603	14.7708
z006E0136	z006	6	4.4158	0.7655	0.5185	0.9477	0.09365	6.59772	.	.
z006E0137	z006	6	6.662	0.6079	0.496	0.9434	0.5034	5.74557	.	14.6853
z006E0138	z006	6	7.4053	0.495	0.3147	0.9338	0.5078	6.89562	48.6073	9.324
z006E0139	z006	6	6.5755	0.5412	0.4367	0.9248	0.3205	6.29517	49.6883	7.9592
z006E0140	z006	6	6.3197	0.6825	0.5112	0.9454	0.195	6.52842	.	10.65
z006E0141	z006	6	5.5925	0.6357	0.4895	0.9641	0.3131	5.07062	50.4516	14.8443
z006E0142	z006	6	5.8278	0.7016	0.5255	0.9807	0.8872	6.54357	50.8791	9.7017
z006E0143	z006	6	.	.	.	.	0.1731	6.76732	60.1329	20.0836
z006E0144	z006	6	5.3203	0.5204	0.5105	0.9619	1.4553	6.30482	46.3732	8.2313
z006E0145	z006	6	4.5175	0.7546	0.573	0.9655	0.3681	6.05731	55.6192	13.1119
z006E0146	z006	6	5.531	0.6417	0.4787	0.9611	0.1399	6.13582	.	16.3539
z006E0147	z006	6	.	.	.	.	1.5522	5.51222	.	17.0713
z006E0148	z006	6	.	.	.	.	0.1331	6.30603	59.4565	13.2477
z006E0149	z006	6	4.0788	0.8543	0.6732	0.9698	0.2969	6.82127	54.3595	8.8868
z006E0150	z006	6	5.9295	0.7133	0.506	0.9674	0.4673	5.74012	52.2133	13.0617
z006E0151	z006	6	6.9623	0.5485	0.4552	0.9434	0.09523	6.00424	51.8499	13.8589
z006E0152	z006	6	6.037	0.5733	0.433	0.944	-0.00269	6.59382	58.0847	9.7148
z006E0153	z006	6	.	.	.	.	-0.00511	6.01007	49.7391	11.9898
z006E0154	z006	6	.	.	.	.	-0.0073	6.91297	56.2184	10.5885
z006E0155	z006	6	.	.	.	.	0.2837	6.04322	.	.
z006E0156	z006	6	4.958	0.7548	0.5346	0.9462	1.045	6.2464	54.651	12.1871
z006E0157	z006	6	.	.	.	.	0.2682	6.23725	51.9483	9.1425
z006E0158	z006	6	.	.	.	.	0.3009	5.71737	50.6617	14.3359
z006E0159	z006	6	4.5022	0.7005	0.6127	0.9799	0.2986	6.54237	49.4999	16.9528
z006E0160	z006	6	.	.	.	.	0.05492	6.50972	56.4475	12.9936
z006E0161	z006	6	5.3825	0.7398	0.5354	0.9678	0.3224	6.25528	52.9285	17.8203
z006E0162	z006	6	3.6385	0.8233	0.622	0.9623	0.2803	6.18177	.	16.8891
z006E0163	z006	6	3.6027	0.8533	0.6879	1.002	0.1305	6.56252	.	15.632
z006E0164	z006	6	.	.	.	.	0.06229	5.26287	.	.
z006E0165	z006	6	5.8505	0.7106	0.53	0.9549	1.9781	5.75812	.	.
z006E0166	z006	6	7.8728	0.5461	0.4515	0.9356	0.1369	5.98202	56.8078	9.7522
z006E0167	z006	6	8.0303	0.5082	0.3605	0.9487	0.6607	6.53902	52.6136	8.266
z006E0168	z006	6	7.866	0.5747	0.4327	0.8992	0.5278	7.19357	52.3332	14.5582
z006E0169	z006	6	7.5088	0.5105	0.4165	0.9584	0.3604	6.98867	52.0133	14.0693
z006E0170	z006	6	5.4678	0.6531	0.5167	0.9386	1.014	4.99477	55.4214	11.2861
z006E0171	z006	6	6.026	0.5622	0.5462	0.9655	0.2981	6.97642	52.2458	11.0924
z006E0172	z006	6	10.2305	0.1912	0.2481	0.8604	0.8887	6.40117	.	7.0355
z006E0173	z006	6	6.1913	0.6024	0.5167	0.9241	0.1279	5.78897	.	14.4365
z006E0174	z006	6	.	.	.	.	0.3669	5.89717	.	.
z006E0175	z006	6	.	.	.	.	0.3486	6.08716	47.9835	9.089
z006E0176	z006	6	4.1407	0.8651	0.6493	0.96	0.6622	6.32172	49.4857	8.7446
z006E0177	z006	6	6.3428	0.418	0.3407	0.8875	0.2238	5.90027	56.3828	11.7132
z006E0178	z006	6	5.7378	0.7989	0.5075	0.9617	-0.00449	5.45122	58.9504	15.439
z006E0179	z006	6	4.1268	0.8427	0.689	0.9447	0.3504	6.99802	.	.
z006E0180	z006	6	6.8288	0.5998	0.407	0.9434	0.3971	5.73882	53.9631	19.4667
z006E0181	z006	6	.	.	.	.	0.8451	6.12847	.	13.9097
z006E0182	z006	6	6.1918	0.6054	0.4795	0.9562	0.198	6.30827	56.4475	10.2365
z006E0183	z006	6	.	.	.	.	0.4604	6.45132	47.3829	7.3689
z006E0184	z006	6	5.7028	0.5393	0.4242	0.9108	0.9369	5.68742	.	.
z006E0185	z006	6	.	.	.	.	0.3086	6.2117	51.5999	10.9531
z006E0186	z006	6	.	.	.	.	0.6731	4.97277	55.2941	12.6885
z006E0187	z006	6	.	.	.	.	0.4071	7.14302	.	.
z006E0188	z006	6	5.0973	0.7993	0.6612	0.9599	0.2454	4.51127	56.4755	14.9934
z006E0189	z006	6	.	.	.	.	0.1683	5.84382	.	.
z006E0190	z006	6	7.7701	0.4832	0.3679	0.9422	0.735	6.72852	52.6667	13.3308
z006E0191	z006	6	4.6508	0.8025	0.631	0.9727	0.7933	5.95407	.	.
z006E0192	z006	6	4.43	0.7478	0.6252	0.9819	-0.0216	5.75357	54.495	13.438
z006E0193	z006	6	4.8303	0.8046	0.6182	0.9589	0.712	6.46767	58.2049	11.5695
z006E0194	z006	6	.	.	.	.	0.5127	5.49477	56.434	11.7662
z006E0195	z006	6	5.912	0.6094	0.4582	0.9565	0.2904	6.86237	53.8702	13.5223
z006E0196	z006	6	4.0913	0.8128	0.6667	0.9642	0.2957	5.65162	46.2225	19.7596
z006E0197	z006	6	5.379	0.6701	0.4877	0.9489	0.4836	6.77967	51.0444	12.266
z006E0198	z006	6	7.4804	0.4279	0.3416	0.8964	0.1454	6.2177	48.2587	6.8053
z006E0199	z006	6	.	.	.	.	1.9782	6.70897	50.1052	14.9843
z006E0200	z006	6	4.492	0.8061	0.5225	0.9547	0.5031	5.76532	.	12.566
z006E0203	z006	6	4.7108	0.733	0.5387	0.9452	0.1737	.	.	.
z006E0204	z006	6	.	.	.	.	0.5423	.	.	.
z006E0206	z006	6	7.4748	0.5093	0.3207	0.9538	0.189	.	.	.
z006E0215	z006	6	6.2728	0.6515	0.4585	0.9571	0.6251	.	.	.
z006E0216	z006	6	5.8048	0.6593	0.4702	0.9381	0.7986	.	.	.
z006E0219	z006	6	8.5015	0.3637	0.3567	0.8779	0.7378	.	.	.
z006E0224	z006	6	7.779	0.3261	0.3089	0.913	1.0421	.	.	.
z006E0225	z006	6	.	.	.	.	0.4074	.	.	.
z006E0226	z006	6	7.5803	0.4059	0.3842	0.9105	0.9983	.	.	.
z006E0228	z006	6	3.4588	0.8613	0.6847	0.9617	0.3327	.	.	.
z006E0232	z006	6	5.93	0.6371	0.4882	0.9372	0.7202	.	.	.
z006E0233	z006	6	3.9778	0.776	0.6732	0.981	0.1655	.	.	.
z006E0245	z006	6	5.981	0.6362	0.4002	0.9495	0.6023	.	.	.
z006E0255	z006	6	5.5724	0.6263	0.4416	0.9651	1.3607	.	.	.
z007E0001	z007	7	2.5913	0.8485	0.6155	0.9843	0.6542	7.51589	.	6.0067
z007E0002	z007	7	3.3793	0.8261	0.5855	0.966	0.7731	4.80209	41.7841	15.7746
z007E0003	z007	7	4.2563	0.773	0.528	0.9815	0.8103	7.47329	43.7429	8.6872
z007E0004	z007	7	4.793	0.7454	0.4745	0.952	0.8526	5.24709	43.4226	9.6731
z007E0005	z007	7	8.8555	0.3316	0.3142	0.8872	0.9334	6.54917	.	11.932
z007E0007	z007	7	3.8703	0.7519	0.5925	0.9701	0.4882	6.32059	44.1259	13.5974
z007E0008	z007	7	5.6115	0.6983	0.4502	0.9313	1.1851	5.27909	50.2511	14.5459
z007E0009	z007	7	4.796	0.6031	0.4537	0.9705	0.1528	6.85119	49.1796	16.0252
z007E0010	z007	7	7.8823	0.5048	0.3602	0.9394	0.5804	7.28789	48.913	12.534
z007E0011	z007	7	2.7218	0.8963	0.7047	0.9745	0.2993	7.81009	42.9793	14.5242
z007E0012	z007	7	2.7165	0.8657	0.6077	0.9697	0.6145	6.68049	45.322	15.0602
z007E0013	z007	7	4.5045	0.6394	0.4245	0.9547	0.7007	6.34424	51.7573	16.5147
z007E0014	z007	7	4.779	0.6941	0.4675	0.9434	1.4451	5.73989	43.4226	12.2689
z007E0015	z007	7	4.6743	0.7736	0.4942	0.9649	1.2634	6.44247	48.8231	9.8559
z007E0016	z007	7	4.6828	0.7048	0.4962	0.9673	0.5549	7.85159	.	.
z007E0017	z007	7	2.9928	0.829	0.5862	0.9771	0.7871	7.21979	48.1128	14.6787
z007E0019	z007	7	2.7108	0.8738	0.674	0.9693	1.1186	6.38834	49.5542	13.5161
z007E0020	z007	7	5.6743	0.629	0.4557	0.9604	1.1336	5.64404	41.8631	12.6732
z007E0021	z007	7	2.612	0.8624	0.6845	0.9807	1.1427	6.22834	44.2052	15.0488
z007E0022	z007	7	6.07	0.6665	0.451	0.9677	0.1853	7.35309	48.8231	14.3633
z007E0023	z007	7	2.5133	0.8958	0.707	0.9859	1.0902	7.48139	.	14.1724
z007E0024	z007	7	4.7283	0.7751	0.4995	0.949	1.1868	5.40709	45.5967	14.1468
z007E0025	z007	7	4.686	0.7598	0.5385	0.9633	0.8023	7.44399	42.4859	13.6793
z007E0026	z007	7	4.715	0.7189	0.49	0.9596	3.9217	4.93409	49.1413	19.4024
z007E0027	z007	7	7.1283	0.6748	0.3375	0.9572	1.0073	4.59509	.	.
z007E0028	z007	7	3.1498	0.8568	0.6805	0.9742	2.4026	7.14114	.	.
z007E0029	z007	7	3.061	0.8275	0.6015	0.973	1.1405	7.57564	43.5417	12.4262
z007E0030	z007	7	6.383	0.6096	0.4285	0.95	1.5882	7.10854	.	11.8324
z007E0031	z007	7	4.6168	0.7439	0.5557	0.9549	2.8487	6.03129	53.1737	15.7417
z007E0032	z007	7	5.8263	0.6148	0.4705	0.964	0.5007	7.56439	42.0488	14.1774
z007E0033	z007	7	4.6693	0.6671	0.4275	0.9332	1.855	6.83649	46.2539	11.2296
z007E0034	z007	7	5.4588	0.6701	0.3977	0.946	0.9773	5.97529	41.1175	16.5472
z007E0036	z007	7	2.994	0.9341	0.6815	0.9774	0.7954	6.92314	42.499	16.5514
z007E0037	z007	7	3.7633	0.7847	0.5745	0.9679	0.7781	7.53079	.	.
z007E0038	z007	7	5.395	0.7383	0.4912	0.9533	0.5052	6.12879	.	15.7888
z007E0039	z007	7	3.6383	0.8283	0.612	0.9607	1.742	7.12784	42.5841	18.8365
z007E0040	z007	7	7.1153	0.5368	0.3952	0.9351	1.0028	6.11329	45.539	15.6007
z007E0041	z007	7	5.5108	0.6554	0.4942	0.9511	1.0173	6.54289	.	12.4693
z007E0042	z007	7	4.4658	0.8123	0.5712	0.9667	0.8546	5.30309	44.7381	13.6333
z007E0043	z007	7	5.8538	0.6952	0.4367	0.9451	1.0486	5.95289	46.5974	15.6353
z007E0044	z007	7	4.5585	0.6511	0.445	0.9433	0.7431	5.87159	.	11.0998
z007E0045	z007	7	3.4378	0.8109	0.534	0.9666	0.8407	6.41492	46.951	16.4163
z007E0046	z007	7	5.8223	0.7081	0.4265	0.9784	0.7606	6.02534	44.8232	13.2428
z007E0047	z007	7	.	.	.	.	0.8249	7.04474	45.9379	13.8772
z007E0048	z007	7	3.3108	0.8602	0.6565	0.9695	0.8906	7.37384	46.4322	19.399
z007E0049	z007	7	.	.	.	.	0.7905	7.52684	43.6096	13.4061
z007E0050	z007	7	2.671	0.9037	0.6907	0.9771	0.6321	5.94919	54.3602	17.8242
z007E0051	z007	7	2.3745	0.8498	0.6345	0.9782	0.3328	6.03654	45.288	13.6523
z007E0052	z007	7	4.2249	0.7956	0.5197	0.9718	0.8713	7.18989	50.9247	13.4811
z007E0053	z007	7	4.3433	0.7412	0.488	0.9739	0.7284	6.01954	45.1107	12.5441
z007E0054	z007	7	6.1946	0.6716	0.456	0.9413	0.7384	7.44514	53.4475	12.0072
z007E0055	z007	7	3.3863	0.8361	0.5512	0.9774	1.3499	7.08624	45.1749	15.1704
z007E0056	z007	7	5.124	0.7557	0.4942	0.9781	1.2255	6.3845	41.1835	15.2261
z007E0058	z007	7	7.2725	0.5923	0.3655	0.9496	0.8578	5.37444	45.4711	11.8744
z007E0059	z007	7	2.7598	0.8346	0.6222	0.9676	0.9457	5.28109	44.8852	14.4772
z007E0060	z007	7	2.2273	0.9036	0.5997	0.9816	1.1426	6.25384	.	13.5648
z007E0061	z007	7	7.1078	0.6877	0.4917	0.951	3.4021	5.71949	53.6029	15.6124
z007E0062	z007	7	6.8425	0.6556	0.4697	0.9405	1.0302	6.39915	52.0819	13.4634
z007E0063	z007	7	3.308	0.8667	0.5822	0.9784	0.09916	6.38128	41.4201	15.0848
z007E0064	z007	7	2.2375	0.9091	0.6885	0.9849	0.9114	6.84519	49.6723	13.9046
z007E0065	z007	7	3.2435	0.8385	0.581	0.9663	0.6636	7.14874	46.804	14.8533
z007E0066	z007	7	5.3338	0.7647	0.522	0.9577	0.3729	5.73009	50.6595	13.0428
z007E0067	z007	7	4.2688	0.8185	0.5515	0.9747	0.3499	5.19659	43.8062	14.675
z007E0068	z007	7	3.6445	0.8051	0.613	0.9704	1.1004	7.07444	.	15.7769
z007E0069	z007	7	3.5018	0.8551	0.586	0.9774	0.73	7.39279	48.3158	13.5972
z007E0070	z007	7	3.3568	0.8062	0.6082	0.9746	0.4746	5.75539	42.499	17.0292
z007E0071	z007	7	.	.	.	.	1.637	6.29684	.	.
z007E0072	z007	7	3.5813	0.8052	0.567	0.9815	0.8124	7.29404	.	15.9453
z007E0073	z007	7	5.0693	0.7599	0.4755	0.9665	1.9923	6.49576	.	.
z007E0074	z007	7	2.6921	0.8847	0.6465	0.9803	1.3009	7.01644	46.0193	13.6699
z007E0075	z007	7	3.2155	0.8369	0.5915	0.9853	1.5173	7.00749	42.1629	10.7806
z007E0076	z007	7	.	.	.	.	0.1905	6.42475	47.4031	13.9437
z007E0077	z007	7	3.8368	0.8423	0.5212	0.975	0.8852	5.25009	44.9155	20.9463
z007E0078	z007	7	.	.	.	.	0.625	7.14949	41.3029	16.841
z007E0079	z007	7	3.919	0.8256	0.5577	0.9704	1.8184	6.29639	49.0828	15.5588
z007E0080	z007	7	7.1971	0.4593	0.4557	0.9376	0.8952	5.57979	42.0488	12.4903
z007E0081	z007	7	5.1915	0.6923	0.4242	0.9553	0.8736	6.88364	45.277	13.6433
z007E0082	z007	7	8.78	0.4509	0.3395	0.9118	0.4702	5.40504	54.7706	13.8134
z007E0083	z007	7	5.2275	0.7022	0.479	0.9639	1.0845	5.70919	.	13.0189
z007E0084	z007	7	3.2138	0.8546	0.602	0.9889	0.8255	7.48809	.	11.9649
z007E0085	z007	7	.	.	.	.	0.6736	6.66644	.	14.4438
z007E0086	z007	7	4.8385	0.8408	0.6005	0.9642	0.7219	6.91769	48.9024	18.5992
z007E0087	z007	7	4.576	0.9081	0.6532	0.9757	0.6984	5.77939	.	13.6387
z007E0088	z007	7	.	.	.	.	0.6345	7.18859	42.1656	15.0758
z007E0089	z007	7	4.7708	0.6806	0.4695	0.9712	0.99	5.97049	50.866	12.8961
z007E0090	z007	7	.	.	.	.	1.1504	5.72594	.	13.7383
z007E0091	z007	7	.	.	.	.	0.7859	7.21769	.	12.2311
z007E0092	z007	7	.	.	.	.	0.5231	7.29234	46.8499	9.9576
z007E0093	z007	7	4.335	0.7799	0.5255	0.9619	0.5974	5.37344	45.6377	13.8127
z007E0094	z007	7	4.7988	0.582	0.407	0.9476	1.5147	6.63814	41.1163	14.0008
z007E0095	z007	7	.	.	.	.	0.945	6.63304	.	.
z007E0096	z007	7	3.7105	0.8162	0.5432	0.9607	1.1376	6.41274	55.6429	14.1666
z007E0097	z007	7	.	.	.	.	1.3709	6.73469	44.2052	12.2824
z007E0098	z007	7	5.9303	0.7287	0.5015	0.9816	1.1393	7.10534	45.2424	8.7628
z007E0099	z007	7	.	.	.	.	1.2554	6.74629	49.0018	14.4168
z007E0100	z007	7	.	.	.	.	0.5288	5.88119	49.222	10.8918
z007E0101	z007	7	.	.	.	.	0.7501	6.66479	.	.
z007E0102	z007	7	.	.	.	.	1.6226	7.46479	50.6711	9.6151
z007E0103	z007	7	.	.	.	.	0.6407	7.48204	.	14.8762
z007E0104	z007	7	.	.	.	.	1.2268	6.72749	41.2689	11.512
z007E0105	z007	7	7.135	0.6262	0.4385	0.9652	0.8767	5.99359	43.7429	14.7996
z007E0106	z007	7	5.4428	0.6938	0.4837	0.9417	0.6452	6.6027	45.2956	16.0682
z007E0107	z007	7	4.0608	0.775	0.6175	0.9843	0.272	5.86439	51.4423	16.5351
z007E0108	z007	7	3.8348	0.7323	0.5722	0.9931	0.7778	7.38779	.	12.6878
z007E0109	z007	7	.	.	.	0.9949	1.2698	4.73059	48.0262	13.3018
z007E0110	z007	7	2.8843	0.8567	0.663	0.9579	1.3326	7.49969	52.3199	16.676
z007E0111	z007	7	6.5508	0.7466	0.4682	0.9668	0.6927	7.22969	42.1656	11.6604
z007E0112	z007	7	3.0895	0.7837	0.5617	0.9884	0.6764	7.46269	.	12.8334
z007E0114	z007	7	6.9985	0.6133	0.4055	0.949	1.6995	5.30559	40.9902	9.7658
z007E0115	z007	7	6.7418	0.6023	0.419	0.9439	0.8495	5.28809	52.1986	12.6812
z007E0116	z007	7	.	.	.	.	0.7627	5.54964	.	11.1282
z007E0117	z007	7	.	.	.	.	0.6873	6.37488	48.3597	15.9537
z007E0118	z007	7	5.3115	0.754	0.5322	0.957	1.0819	5.39349	48.7308	11.9308
z007E0119	z007	7	.	.	.	.	0.7007	7.04254	42.499	12.34
z007E0120	z007	7	5.422	0.7506	0.4255	0.9714	1.1481	6.15879	.	11.5463
z007E0121	z007	7	3.441	0.8337	0.6805	0.9738	1.3804	6.53343	43.352	14.4447
z007E0122	z007	7	4.0753	0.8408	0.6305	0.9882	0.4919	6.71659	.	.
z007E0123	z007	7	.	.	.	.	0.797	6.58377	41.0738	14.7802
z007E0124	z007	7	4.3495	0.8224	0.5757	0.9704	1.3396	5.81639	45.7348	12.6511
z007E0125	z007	7	8.117	0.3902	0.3615	0.9328	2.7545	5.80164	.	14.1309
z007E0126	z007	7	8.5945	0.4104	0.3007	0.8802	1.4255	7.46674	45.6426	15.7602
z007E0127	z007	7	4.7138	0.8254	0.5365	0.9748	0.1984	6.61564	46.8149	11.6845
z007E0128	z007	7	8.5045	0.3631	0.3575	0.9329	1.5401	6.16484	58.424	14.6333
z007E0129	z007	7	3.3403	0.8493	0.5885	0.9515	1.2801	7.60254	41.9787	14.6582
z007E0130	z007	7	.	.	.	.	0.34	6.25644	47.2645	19.1871
z007E0131	z007	7	2.3522	0.8076	0.7371	0.9668	1.255	5.52804	.	11.0882
z007E0132	z007	7	3.5948	0.8296	0.545	0.9581	0.8204	6.11099	42.499	12.25
z007E0133	z007	7	4.5568	0.7982	0.609	0.9613	1.2886	7.21319	46.0193	10.4206
z007E0134	z007	7	.	.	.	.	1.4102	7.36879	.	14.8554
z007E0135	z007	7	.	.	.	.	0.6146	7.40059	44.0764	17.3289
z007E0136	z007	7	4.6555	0.7941	0.5982	0.9712	0.6251	7.28729	.	13.2076
z007E0137	z007	7	9.464	0.4123	0.3	0.9268	1.6248	5.28559	51.9073	15.6227
z007E0138	z007	7	2.4453	0.9018	0.7217	0.9852	1.1074	6.72974	46.4912	11.5093
z007E0139	z007	7	5.6928	0.8059	0.5225	0.9748	0.4901	6.85669	54.9164	16.4397
z007E0140	z007	7	6.0995	0.78	0.5062	0.964	0.4096	7.20694	.	14.0318
z007E0141	z007	7	5.2183	0.7878	0.4455	0.9672	0.5895	4.92959	.	.
z007E0142	z007	7	.	.	.	.	1.284	6.17284	45.4055	9.2304
z007E0143	z007	7	5.4853	0.7047	0.5057	0.979	2.9221	5.43774	.	.
z007E0144	z007	7	3.6245	0.8274	0.616	0.9818	0.8296	6.67579	45.8635	11.7854
z007E0145	z007	7	.	.	.	.	0.8201	7.52844	.	14.0869
z007E0146	z007	7	3.2885	0.8135	0.6352	0.9607	2.0932	7.09019	44.0806	16.3646
z007E0147	z007	7	7.3313	0.584	0.4375	0.9755	0.4769	5.55584	46.3065	13.7999
z007E0148	z007	7	3.4013	0.8314	0.8192	0.9889	0.5174	7.13194	47.8232	13.1668
z007E0149	z007	7	5.2695	0.7929	0.6062	0.9823	0.9281	7.43899	.	10.7545
z007E0150	z007	7	4.856	0.6927	0.4195	0.9438	1.4401	5.56554	53.9057	16.6801
z007E0151	z007	7	4.0165	0.7767	0.506	0.9534	1.9434	7.58389	.	15.2047
z007E0152	z007	7	3.358	0.891	0.711	0.9831	1.2822	7.06489	47.2319	8.2319
z007E0153	z007	7	2.399	0.8901	0.628	0.9885	0.9776	7.64509	43.3126	16.7288
z007E0154	z007	7	4.185	0.8117	0.5842	0.9669	1.0626	6.66644	41.0867	16.0448
z007E0155	z007	7	3.008	0.8966	0.6865	0.9637	1.1507	6.19039	42.9298	16.8583
z007E0156	z007	7	5.2663	0.6743	0.4535	0.9519	1.6886	5.46374	42.6024	18.1303
z007E0157	z007	7	4.5173	0.7717	0.4505	0.9655	0.974	7.46624	49.055	14.1748
z007E0158	z007	7	4.1405	0.799	0.5442	0.9886	0.9219	6.62154	.	14.8281
z007E0159	z007	7	3.7608	0.875	0.5987	0.9786	2.0007	6.82684	45.7213	10.3658
z007E0160	z007	7	5.0465	0.7943	0.5417	0.965	1.2171	6.4459	51.8688	11.5589
z007E0161	z007	7	3.9843	0.8185	0.56	0.9672	0.6692	6.15269	40.9705	14.8697
z007E0162	z007	7	4.8448	0.7947	0.583	0.9783	1.8126	7.02614	46.7966	15.0138
z007E0163	z007	7	4.0525	0.9145	0.5205	0.9742	1.3804	7.33724	.	12.8593
z007E0164	z007	7	3.8978	0.7975	0.517	0.96	1.6581	6.06479	.	.
z007E0165	z007	7	4.172	0.7778	0.5325	0.9849	0.8395	6.28244	48.3088	12.5028
z007E0166	z007	7	2.775	0.8706	0.6765	0.985	0.8633	6.39668	.	.
z007E0167	z007	7	4.0623	0.8647	0.5437	0.9413	0.5528	6.15369	55.0462	12.1006
z007E0168	z007	7	7.1443	0.6713	0.4292	0.9439	1.5721	5.79184	47.2319	14.5895
z007E0169	z007	7	4.3525	0.8198	0.5437	0.9781	0.6945	6.83379	44.8575	18.4966
z007E0170	z007	7	2.7188	0.8778	0.7667	0.9739	0.4931	7.95509	44.3799	13.838
z007E0171	z007	7	2.71	0.9017	0.704	0.9554	1.1354	6.88279	.	.
z007E0172	z007	7	5.5188	0.7283	0.4972	0.9612	1.6087	7.13789	50.8686	14.2425
z007E0173	z007	7	5.8563	0.6843	0.4602	0.942	0.2554	7.21149	53.0562	9.8503
z007E0174	z007	7	3.8595	0.8083	0.6117	0.9844	0.8601	7.64159	.	12.9406
z007E0175	z007	7	3.7353	0.788	0.6187	0.9669	0.4553	7.50069	40.6733	15.4868
z007E0176	z007	7	2.6003	0.9006	0.6905	0.985	2.1931	7.05494	44.2052	15.4407
z007E0177	z007	7	3.7863	0.8339	0.5915	0.9811	1.8293	6.32259	42.0488	15.5182
z007E0178	z007	7	4.1715	0.7811	0.494	0.963	1.6376	5.47534	51.2508	14.5145
z007E0179	z007	7	4.5623	0.8408	0.6087	0.9747	1.3729	6.07184	54.4405	15.0477
z007E0180	z007	7	4.0218	0.7655	0.5652	0.9816	1.4381	6.06009	43.4762	17.4996
z007E0181	z007	7	3.756	0.8542	0.5987	0.9808	1.1251	7.40394	44.8711	11.8799
z007E0182	z007	7	3.619	0.9	0.657	0.9779	0.8751	5.13359	.	13.1276
z007E0183	z007	7	2.7353	0.889	0.71	0.9742	1.0904	7.07124	42.1172	16.7674
z007E0184	z007	7	2.8905	0.7768	0.5577	0.9614	0.7123	6.68349	41.7841	17.666
z007E0185	z007	7	4.6745	0.7335	0.5212	0.9638	0.7498	6.53916	44.668	13.6587
z007E0186	z007	7	8.1823	0.5068	0.3592	0.9464	0.6019	6.60311	45.8946	14.6282
z007E0187	z007	7	6.1923	0.5938	0.4135	0.9369	0.9749	6.04294	43.6945	15.8309
z007E0188	z007	7	3.2618	0.784	0.496	0.9642	0.7781	4.68959	47.2021	13.1664
z007E0189	z007	7	5.861	0.6493	0.5182	0.9554	0.7981	7.24334	39.81	12.2886
z007E0191	z007	7	4.437	0.7843	0.5807	0.9662	1.0221	6.16914	.	10.4716
z007E0192	z007	7	6.0173	0.6615	0.513	0.9678	1.4026	5.64684	41.4153	15.3203
z007E0193	z007	7	2.064	0.8948	0.6787	0.9738	2.3752	6.96379	44.0677	13.3778
z007E0194	z007	7	3.0795	0.878	0.624	0.9645	0.4907	6.69474	44.5249	14.9236
z007E0195	z007	7	3.1625	0.8699	0.6122	1.0127	0.4963	5.74169	48.4528	12.4481
z007E0196	z007	7	6.0195	0.705	0.4272	0.9578	1.7587	5.67664	45.2575	15.4262
z007E0197	z007	7	3.0665	0.8382	0.5555	0.9783	0.7555	5.62174	48.881	16.5533
z007E0198	z007	7	2.9873	0.8322	0.6275	0.9817	1.6971	6.57896	51.6438	14.3182
z007E0199	z007	7	5.283	0.6988	0.4667	0.9746	0.4049	6.80624	43.3215	13.4411
z007E0200	z007	7	3.4953	0.8282	0.6155	0.9672	1.6554	6.26624	45.8596	14.4353
z007E0213	z007	7	2.7013	0.8121	0.622	0.9854	1.3654	.	.	.
z007E0217	z007	7	5.9718	0.5612	0.4005	0.9423	0.6845	.	.	.
z007E0219	z007	7	3.4563	0.8455	0.615	0.9819	0.6409	.	.	.
z007E0223	z007	7	6.0295	0.6264	0.4237	0.9464	2.4603	.	.	.
z007E0230	z007	7	4.4993	0.7876	0.5677	0.9788	0.7026	.	.	.
z007ESB1	z007	7	.	.	.	.	0.8754	.	.	.
z008E0001	z008	8	4.6328	0.8449	0.5842	0.9537	0.1582	6.43957	.	11.5957
z008E0002	z008	8	5.7643	0.7261	0.5677	0.953	-0.01004	7.2348	.	.
z008E0003	z008	8	5.3765	0.8177	0.6585	1.0001	0.1286	7.43312	.	.
z008E0004	z008	8	4.028	0.8962	0.7032	0.9642	0.2076	7.05702	47.765	13.9225
z008E0005	z008	8	3.9825	0.8627	0.6625	0.9816	0.5076	6.66337	49.1398	7.6348
z008E0006	z008	8	4.9538	0.8307	0.5842	0.993	0.9131	6.84577	41.4201	13.6286
z008E0007	z008	8	5.2338	0.799	0.5357	0.9571	0.4102	6.60662	51.3948	16.9571
z008E0008	z008	8	4.8473	0.8349	0.775	0.965	1.044	6.07657	46.5572	7.8927
z008E0009	z008	8	.	.	.	.	0.6582	7.20274	40.1789	15.6432
z008E0010	z008	8	7.2153	0.6525	0.516	0.9575	0.7451	7.73952	44.861	14.7157
z008E0011	z008	8	4.5345	0.8093	0.6157	0.9836	0.1749	7.54947	39.6844	10.239
z008E0012	z008	8	.	.	.	.	1.3103	7.23507	.	.
z008E0013	z008	8	5.2661	0.8508	0.6556	0.962	0.6979	7.74942	42.4015	6.3774
z008E0014	z008	8	5.491	0.5931	0.472	0.9622	0.5469	7.65177	43.0541	12.2897
z008E0015	z008	8	5.5563	0.7751	0.4472	0.9676	1.0786	7.14672	.	.
z008E0016	z008	8	6.519	0.682	0.4887	0.9539	0.00588	7.75702	44.1028	12.9251
z008E0017	z008	8	5.9245	0.6278	0.4277	0.9248	0.4387	7.33757	.	.
z008E0018	z008	8	5.7908	0.6689	0.5115	0.9546	1.777	7.59157	39.8107	4.3708
z008E0019	z008	8	4.557	0.8339	0.639	0.9853	0.4149	7.59762	40.2995	9.4616
z008E0020	z008	8	4.7575	0.8298	0.5862	0.9655	0.6584	7.31412	44.1433	6.851
z008E0021	z008	8	5.409	0.8205	0.5512	0.9481	0.4724	7.75657	50.9852	16.4084
z008E0022	z008	8	3.5053	0.8395	0.683	0.9784	0.01262	7.53162	40.3795	5.8292
z008E0023	z008	8	6.3795	0.636	0.4965	0.9655	0.4528	7.13154	42.671	8.7989
z008E0024	z008	8	6.2465	0.6604	0.578	0.9217	0.1752	7.76752	35.3649	11.5851
z008E0025	z008	8	7.2378	0.6026	0.4225	0.9204	0.3184	7.01007	41.2842	8.4536
z008E0026	z008	8	4.7683	0.8099	0.5745	0.9775	0.8948	6.18422	49.0924	10.6926
z008E0027	z008	8	4.7738	0.779	0.5782	0.9591	0.5695	7.27738	51.0609	14.0129
z008E0028	z008	8	4.3953	0.8647	0.7287	0.9259	0.1854	7.65532	44.3348	16.6572
z008E0029	z008	8	5.4843	0.7951	0.5972	0.9425	0.2831	7.74462	39.4566	5.4839
z008E0030	z008	8	5.249	0.7699	0.5585	0.9499	0.6549	7.66132	.	.
z008E0031	z008	8	5.597	0.7631	0.5632	0.9603	0.1755	6.50952	46.4539	9.7778
z008E0032	z008	8	3.9723	0.8351	0.6227	0.9606	0.1957	7.71127	.	10.0374
z008E0033	z008	8	5.523	0.7869	0.5325	0.9698	-0.01508	7.2322	43.0541	9.1324
z008E0034	z008	8	6.2153	0.645	0.4462	0.9535	0.1581	7.46078	.	.
z008E0035	z008	8	3.5718	0.8864	0.6782	0.9741	0.832	7.2886	41.0849	14.4457
z008E0036	z008	8	4.8895	0.8133	0.4855	0.9542	0.4777	7.03507	41.4829	13.1418
z008E0037	z008	8	5.7365	0.6194	0.4362	0.9715	0.6703	6.93967	.	16.2957
z008E0038	z008	8	5.8883	0.6969	0.538	0.9627	0.7553	7.71547	36.9828	7.5285
z008E0039	z008	8	.	.	.	.	0.7993	6.94817	.	14.4639
z008E0040	z008	8	.	.	.	.	0.01056	7.44384	.	.
z008E0041	z008	8	4.865	0.7862	0.6122	0.956	0.7145	7.38201	45.2619	7.0473
z008E0042	z008	8	6.9588	0.5847	0.4235	0.9706	2.6221	7.52547	.	10.3019
z008E0043	z008	8	5.0813	0.7686	0.5437	0.9576	-0.01004	7.15717	.	.
z008E0044	z008	8	4.5983	0.7928	0.5357	0.9734	0.5684	7.22738	43.3613	7.3747
z008E0045	z008	8	5.3203	0.7581	0.6537	0.954	0.3136	7.3819	.	.
z008E0046	z008	8	6.045	0.7363	0.4865	0.9222	0.1523	7.69137	.	.
z008E0047	z008	8	4.6828	0.7944	0.5702	0.9405	0.845	7.13067	46.3436	10.7783
z008E0048	z008	8	3.552	0.8724	0.7527	0.9599	0.7464	7.17112	39.7316	5.4542
z008E0049	z008	8	6.022	0.6697	0.5262	0.9679	0.3271	7.48387	40.1285	8.9844
z008E0050	z008	8	.	.	.	.	0.3071	7.39737	.	.
z008E0051	z008	8	4.2165	0.7858	0.5717	0.9932	0.4386	7.58457	.	16.6874
z008E0052	z008	8	5.7337	0.7792	0.5328	0.9766	0.6206	6.84117	.	.
z008E0053	z008	8	6.3165	0.6757	0.453	0.9573	0.4264	7.63472	38.7038	4.8404
z008E0054	z008	8	4.805	0.8571	0.5505	0.9452	0.2105	7.27439	.	.
z008E0055	z008	8	5.2173	0.7701	0.546	0.9829	0.7071	6.67012	.	.
z008E0056	z008	8	5.6888	0.717	0.486	0.9411	0.00743	7.38887	41.528	9.0612
z008E0057	z008	8	5.0205	0.7801	0.5907	0.9714	0.2928	7.68612	41.3235	9.7196
z008E0058	z008	8	5.6368	0.7036	0.6245	0.9479	0.4647	6.66987	46.8283	14.0191
z008E0059	z008	8	3.2735	0.878	0.7125	0.9745	0.1699	7.11292	48.6627	12.5935
z008E0060	z008	8	5.1075	0.718	0.5082	0.9713	0.3103	7.35413	45.6016	11.4411
z008E0061	z008	8	3.3781	0.8491	0.7139	0.9883	0.07717	7.95187	45.3809	11.8571
z008E0062	z008	8	5.712	0.7568	0.556	0.9694	0.07042	7.56462	38.5191	8.2541
z008E0063	z008	8	5.2838	0.8172	0.5375	0.9593	0.8121	7.02382	45.0537	8.9403
z008E0064	z008	8	3.418	0.8878	0.686	0.985	0.5287	7.14959	43.8756	8.363
z008E0065	z008	8	7.076	0.6228	0.43	0.9409	0.8758	7.74602	43.0707	7.3692
z008E0066	z008	8	4.2773	0.8171	0.5762	0.9787	0.1423	7.32137	40.5338	9.4453
z008E0067	z008	8	.	0.5296	.	0.9593	0.3377	6.77537	44.1804	9.0275
z008E0068	z008	8	4.4118	0.8371	0.5967	0.9511	0.0057	7.45992	.	14.8887
z008E0069	z008	8	3.5588	0.8857	0.7175	0.9787	-0.01477	7.43791	43.801	12.9927
z008E0070	z008	8	5.7918	0.7363	0.5575	0.9375	0.6392	7.65567	37.0586	11.8077
z008E0071	z008	8	5.3965	0.7022	0.4762	0.9698	0.7018	6.71307	44.4684	11.6698
z008E0072	z008	8	.	.	.	.	0.2353	7.71802	41.8543	12.3719
z008E0073	z008	8	5.5948	0.7484	0.5156	0.9909	0.6999	7.10167	43.45	11.3769
z008E0074	z008	8	4.4578	0.8107	0.5972	0.9891	0.207	6.95252	40.6258	10.8849
z008E0075	z008	8	4.8023	0.8045	0.6375	0.9539	1.3396	7.26767	46.2104	9.7854
z008E0076	z008	8	5.7768	0.7105	0.554	0.9284	0.6756	7.4061	37.9095	4.6599
z008E0077	z008	8	5.65	0.6553	0.4687	0.9718	0.1024	7.53402	.	.
z008E0078	z008	8	5.6278	0.6533	0.549	0.97	0.7043	7.1567	43.6336	7.6461
z008E0079	z008	8	5.8408	0.7129	0.5142	0.9548	0.2002	6.54427	46.6563	15.3694
z008E0080	z008	8	.	.	.	.	0.1768	7.34804	45.225	10.3433
z008E0081	z008	8	5.409	0.7032	0.5197	0.9681	0.7203	7.81842	41.4201	6.2997
z008E0082	z008	8	4.819	0.8137	0.6177	0.9724	0.6079	7.30183	46.3686	10.6383
z008E0083	z008	8	.	.	0.8106	0.9558	-0.00316	6.67167	40.9559	14.8267
z008E0084	z008	8	4.9315	0.8406	0.6445	0.9679	0.5755	7.54087	40.9559	5.3214
z008E0085	z008	8	4.376	0.9698	0.6785	1.0135	0.3255	7.88457	40.9918	12.7392
z008E0086	z008	8	6.1428	0.7249	0.466	0.9375	0.3856	7.05507	46.6294	7.3667
z008E0087	z008	8	4.87	0.7712	0.5567	0.976	0.2231	7.56007	41.0849	7.6217
z008E0088	z008	8	4.4576	0.8532	0.6746	0.9947	0.2526	7.07732	43.6296	11.7401
z008E0090	z008	8	5.5518	0.7388	0.5467	0.961	0.5777	6.68332	51.7129	13.0196
z008E0091	z008	8	4.3288	0.8279	0.6062	0.9652	0.1749	7.31047	.	6.3533
z008E0092	z008	8	4.3298	0.8099	0.5677	0.9677	0.4971	7.90847	40.8732	12.6095
z008E0093	z008	8	5.6185	0.5854	0.5072	0.9379	0.1531	6.72482	.	.
z008E0094	z008	8	4.7998	0.7612	0.5902	0.9601	1.0701	6.87277	44.5788	6.9447
z008E0095	z008	8	.	.	.	.	0.3654	6.52062	44.9543	8.9358
z008E0096	z008	8	4.058	0.828	0.6491	0.9977	0.00171	7.22956	46.5855	7.5416
z008E0097	z008	8	4.3625	0.7311	0.559	0.978	0.3378	7.65822	47.4892	8.2255
z008E0098	z008	8	5.1173	0.7394	0.5507	0.971	1.9504	7.33906	46.3125	9.7838
z008E0099	z008	8	5.825	0.7731	0.6735	0.9548	0.4657	6.42067	42.3278	11.7983
z008E0100	z008	8	4.237	0.8743	0.6487	0.9541	-0.00316	7.19497	43.2069	8.0123
z008E0101	z008	8	5.2248	0.7794	0.6045	0.9602	0.3809	7.13643	.	.
z008E0102	z008	8	.	.	.	.	0.0054	7.82262	.	.
z008E0103	z008	8	.	.	.	.	0.9042	6.24752	40.9794	8.4066
z008E0104	z008	8	.	.	.	.	0.2621	7.80552	39.4846	7.9214
z008E0105	z008	8	.	.	.	.	1.6577	7.59102	.	.
z008E0106	z008	8	.	.	.	.	0.477	5.90557	50.3205	14.5208
z008E0107	z008	8	.	.	.	.	-0.01707	7.35459	42.4048	8.4565
z008E0108	z008	8	.	.	.	.	-0.01509	7.77262	40.2995	11.1019
z008E0109	z008	8	.	.	.	.	1.9434	7.59887	.	.
z008E0110	z008	8	.	.	.	.	0.7109	7.49202	44.861	9.7865
z008E0111	z008	8	.	.	.	.	0.591	6.92717	44.3803	7.1491
z008E0112	z008	8	.	.	.	.	0.3276	7.47372	48.5372	11.9766
z008E0113	z008	8	.	.	.	.	3.2048	7.69562	44.0802	13.304
z008E0114	z008	8	.	.	.	.	0.6024	7.24099	.	5.7818
z008E0115	z008	8	.	.	.	.	0.7651	7.66917	40.2147	6.8065
z008E0116	z008	8	.	.	.	.	0.1652	6.99022	47.0619	10.4229
z008E0117	z008	8	.	.	.	.	1.174	7.59772	48.9063	8.1274
z008E0118	z008	8	.	.	.	.	0.9419	7.61802	.	.
z008E0119	z008	8	.	.	.	.	0.6901	7.59822	45.5304	10.0737
z008E0120	z008	8	.	.	.	.	0.05826	7.51007	.	6.662
z008E0121	z008	8	.	.	.	.	0.8584	6.95332	.	9.7579
z008E0122	z008	8	.	.	.	.	0.4996	8.03837	46.0995	9.806
z008E0123	z008	8	.	.	.	.	0.1556	7.40979	46.3651	7.9871
z008E0124	z008	8	.	.	.	.	0.00717	7.75412	43.0316	9.7093
z008E0125	z008	8	.	.	.	.	0.7304	7.06125	40.5338	15.7962
z008E0126	z008	8	.	.	.	.	0.8952	7.56342	40.0608	11.7257
z008E0127	z008	8	.	.	.	.	0.5081	7.27198	41.8543	8.9036
z008E0128	z008	8	.	.	.	.	0.5268	7.68182	37.9504	9.7867
z008E0129	z008	8	.	.	.	.	0.2274	7.50332	.	.
z008E0130	z008	8	.	.	.	.	0.7587	7.65582	45.8195	6.2736
z008E0131	z008	8	.	.	.	.	1.0978	7.09392	38.7907	10.9596
z008E0132	z008	8	.	.	.	.	0.03467	7.14011	.	.
z008E0133	z008	8	.	.	.	.	0.8531	7.4842	50.9196	6.9935
z008E0134	z008	8	.	.	.	.	0.605	5.87407	48.1609	11.4695
z008E0135	z008	8	.	.	.	.	0.3781	7.50687	.	.
z008E0136	z008	8	.	.	.	.	1.1187	7.85237	39.3768	13.7487
z008E0137	z008	8	.	.	.	.	0.1906	7.47146	41.9032	8.1975
z008E0139	z008	8	.	.	.	.	0.2273	7.60877	44.8139	10.5515
z008E0140	z008	8	.	.	.	.	0.795	7.58727	.	.
z008E0141	z008	8	.	.	.	.	0.6169	6.61102	47.9152	9.2871
z008E0142	z008	8	.	.	.	.	0.7152	7.1183	48.3944	10.9563
z008E0143	z008	8	.	.	.	.	0.9573	7.77797	.	.
z008E0144	z008	8	.	.	.	.	0.07935	7.78512	.	.
z008E0145	z008	8	.	.	.	.	0.1726	7.01727	47.7268	10.9098
z008E0146	z008	8	.	.	.	.	0.3203	7.60882	.	.
z008E0147	z008	8	.	.	.	.	1.1195	7.59742	.	.
z008E0148	z008	8	.	.	.	.	2.6931	6.52067	.	.
z008E0149	z008	8	.	.	.	.	0.9608	7.61352	39.6773	8.4065
z008E0150	z008	8	.	.	.	.	0.2196	7.01367	46.7327	9.68
z008E0151	z008	8	.	.	.	.	0.5802	7.53562	.	.
z008E0152	z008	8	.	.	.	.	-0.00316	7.02152	40.4132	10.2922
z008E0153	z008	8	.	.	.	.	0.5937	7.68312	47.7381	7.4891
z008E0154	z008	8	.	.	.	.	0.1737	7.51407	42.8925	9.0875
z008E0155	z008	8	.	.	.	.	-0.00284	7.15137	43.9304	7.7125
z008E0156	z008	8	.	.	.	.	0.2855	7.22806	43.5362	11.8328
z008E0157	z008	8	.	.	.	.	0.7299	7.52487	42.1847	7.3904
z008E0158	z008	8	.	.	.	.	0.5717	7.35103	47.6956	12.4131
z008E0159	z008	8	.	.	.	.	0.8186	7.02797	42.2082	8.6139
z008E0160	z008	8	.	.	.	.	0.742	7.41031	.	.
z008E0161	z008	8	.	.	.	.	1.1409	7.17507	49.8866	8.4211
z008E0162	z008	8	.	.	.	.	0.4667	7.38981	.	.
z008E0163	z008	8	.	.	.	.	0.4576	7.21437	40.487	5.0763
z008E0164	z008	8	.	.	.	.	0.4964	7.20483	54.1771	9.2759
z008E0165	z008	8	.	.	.	.	0.1278	8.01707	41.866	10.6755
z008E0166	z008	8	.	.	.	.	0.2648	7.49297	43.9331	11.4362
z008E0167	z008	8	.	.	.	.	0.1857	6.85967	.	9.6962
z008E0168	z008	8	.	.	.	.	0.7184	7.40153	.	.
z008E0169	z008	8	.	.	.	.	2.2576	6.99727	.	8.5971
z008E0170	z008	8	.	.	.	.	0.5698	7.76402	40.9559	12.4396
z008E0171	z008	8	.	.	.	.	0.5707	6.79657	42.4048	9.7476
z008E0172	z008	8	.	.	.	.	0.5776	7.58282	.	.
z008E0173	z008	8	.	.	.	.	1.1213	7.61967	.	.
z008E0174	z008	8	.	.	.	.	0.2503	7.01852	51.0532	17.5013
z008E0175	z008	8	.	.	.	.	0.2272	7.70252	41.2112	7.6274
z008E0176	z008	8	.	.	.	.	1.0233	7.69557	42.3765	7.0234
z008E0177	z008	8	.	.	.	.	0.6899	7.30549	.	.
z008E0178	z008	8	.	.	.	.	0.9452	7.46251	40.977	12.1481
z008E0179	z008	8	.	.	.	.	0.2454	7.58507	43.9801	7.5921
z008E0180	z008	8	.	.	.	.	1.4956	7.67862	44.2887	6.8299
z008E0181	z008	8	.	.	.	.	0.07743	7.64982	41.0093	7.9787
z008E0182	z008	8	.	.	.	.	1.0443	7.38347	44.435	12.5907
z008E0183	z008	8	.	.	.	.	0.1874	6.36207	36.9828	12.1157
z008E0184	z008	8	.	.	.	.	0.7022	7.29017	42.5599	5.8154
z008E0185	z008	8	.	.	.	.	0.5203	6.74702	44.1635	16.5831
z008E0186	z008	8	.	.	.	.	0.1414	7.66842	41.2842	4.3952
z008E0187	z008	8	.	.	.	.	1.1692	7.78757	42.752	11.5436
z008E0188	z008	8	.	.	.	.	0.291	7.48922	39.3379	7.2561
z008E0189	z008	8	.	.	.	.	0.1636	7.78287	46.4614	15.3668
z008E0190	z008	8	.	.	.	.	0.4728	7.09982	39.8357	10.2457
z008E0191	z008	8	.	.	.	.	0.04811	7.69337	37.2869	12.0127
z008E0192	z008	8	.	.	.	.	0.6758	7.42042	.	.
z008E0193	z008	8	.	.	.	.	0.2002	7.69432	43.533	8.7581
z008E0194	z008	8	.	.	.	.	0.6023	7.11732	42.8948	7.6908
z008E0195	z008	8	.	.	.	.	0.1353	7.38801	41.4393	10.6079
z008E0196	z008	8	.	.	.	.	0.3446	7.72092	40.3074	10.8693
z008E0197	z008	8	.	.	.	.	1.2988	6.25397	.	12.9991
z008E0198	z008	8	.	.	.	.	0.5154	7.19889	42.5094	11.7095
z008E0199	z008	8	.	.	.	.	0.8186	7.18127	38.5151	7.0714
z008E0200	z008	8	.	.	.	.	0.317	7.48217	42.1	8.8475
z008E0253	z008	8	.	.	.	.	0.0004	.	.	.
z008ESB1	z008	8	.	.	.	.	0.2149	.	.	.
z009E0001	z009	9	7.1353	0.5044	0.4137	0.9004	1.3124	7.50692	.	9.2987
z009E0002	z009	9	6.4213	0.7011	0.5507	0.9363	0.5923	7.31742	45.6258	8.5418
z009E0003	z009	9	7.1268	0.5169	0.3355	0.9163	0.8984	6.38722	.	.
z009E0004	z009	9	7.1583	0.3615	0.38	0.9256	1.1299	7.38867	46.5609	8.4665
z009E0005	z009	9	7.0848	0.3792	0.33	0.8887	0.6303	7.41852	49.5018	7.1804
z009E0007	z009	9	6.4763	0.5784	0.367	0.9457	1.4495	7.12282	49.2019	12.3062
z009E0008	z009	9	8.212	0.301	0.258	0.8794	1.0654	7.12797	.	10.6552
z009E0009	z009	9	6.1915	0.6156	0.428	0.9324	0.9284	6.51867	49.9921	19.5324
z009E0010	z009	9	5.4995	0.7305	0.5177	0.9852	2.4427	7.64517	55.8022	7.3095
z009E0012	z009	9	6.7715	0.5476	0.4565	0.9326	0.9495	7.03295	50.2439	7.5058
z009E0013	z009	9	5.6198	0.7095	0.555	0.955	0.8371	7.35057	44.4122	12.2259
z009E0014	z009	9	5.9658	0.6869	0.56	0.9707	0.7813	6.72667	56.2664	11.0181
z009E0015	z009	9	5.266	0.6626	0.568	0.9556	1.8024	7.19967	53.5449	5.3988
z009E0016	z009	9	6.6595	0.5473	0.471	0.9364	1.3804	7.63702	54.0041	3.8711
z009E0017	z009	9	6.906	0.4653	0.411	0.9262	0.9393	7.70442	.	7.2667
z009E0018	z009	9	7.5065	0.5297	0.3817	0.8955	1.6105	7.31762	57.6535	15.3795
z009E0019	z009	9	6.7595	0.6091	0.521	0.948	1.4454	7.25587	.	5.5641
z009E0020	z009	9	5.0077	0.6365	0.5393	0.9642	1.2851	6.93272	.	10.668
z009E0021	z009	9	4.542	0.75	0.6092	0.9613	0.9654	6.31947	49.1846	14.0092
z009E0022	z009	9	6.075	0.6973	0.5712	0.9415	1.5173	7.04263	.	11.6962
z009E0023	z009	9	7.9605	0.4055	0.5207	0.9128	1.876	7.39662	.	.
z009E0024	z009	9	6.3808	0.4073	0.4037	0.9279	1.7868	7.25922	49.1756	10.8807
z009E0025	z009	9	5.1885	0.7949	0.5635	0.9782	0.8482	6.45082	52.4692	14.8989
z009E0026	z009	9	6.7248	0.4193	0.4132	0.9273	0.6671	6.38197	51.5474	9.1918
z009E0027	z009	9	4.862	0.7097	0.5595	0.9723	1.6807	6.76357	52.8524	7.2255
z009E0028	z009	9	6.138	0.6415	0.5575	0.9574	0.9572	7.31497	.	5.9937
z009E0029	z009	9	5.6203	0.6295	0.6475	0.9464	0.9121	7.23042	.	.
z009E0030	z009	9	5.4753	0.6246	0.527	0.9717	0.6919	6.80687	52.898	8.8156
z009E0031	z009	9	9.124	0.1881	0.2655	0.9309	1.5934	7.05025	50.118	7.1247
z009E0032	z009	9	7.106	0.4374	0.3752	0.9126	1.4977	7.59507	48.6426	6.3333
z009E0033	z009	9	4.9585	0.7348	0.6457	0.9641	1.2704	7.53777	52.4722	11.6037
z009E0034	z009	9	7.3255	0.3967	0.3487	0.9034	0.8852	7.34322	48.8733	9.6996
z009E0035	z009	9	7.8473	0.3287	0.3492	0.8772	1.6083	6.39922	51.4067	9.5933
z009E0036	z009	9	5.0553	0.7254	0.637	0.9696	1.0381	7.08552	49.0089	10.0712
z009E0037	z009	9	5.8525	0.6155	0.5015	0.9452	1.8687	6.68832	51.6824	12.4728
z009E0038	z009	9	6.4245	0.5722	0.4187	0.9467	1.0119	7.49777	48.4674	9.6906
z009E0039	z009	9	7.0313	0.6254	0.4462	0.9067	1.0918	7.15937	.	.
z009E0040	z009	9	5.5523	0.7032	0.5652	0.9382	2.0327	6.63952	.	11.7778
z009E0041	z009	9	7.4493	0.4377	0.4167	0.9316	0.7949	6.94826	53.7415	8.9841
z009E0042	z009	9	7.8413	0.3438	0.309	0.8779	1.5526	7.35212	.	9.1073
z009E0043	z009	9	7.178	0.4853	0.4122	0.88	0.7528	7.48792	48.8733	5.4098
z009E0044	z009	9	5.502	0.6461	0.5125	0.963	0.8252	7.59892	.	12.0991
z009E0045	z009	9	7.5028	0.5064	0.421	0.9176	0.9626	7.58307	48.6099	5.713
z009E0047	z009	9	4.8735	0.7219	0.6152	0.9688	0.6245	6.63522	52.103	15.7984
z009E0048	z009	9	6.6948	0.5914	0.4	0.9216	1.2901	6.98156	.	.
z009E0049	z009	9	6.4378	0.6064	0.5127	0.9356	1.5807	6.26422	44.5127	12.0816
z009E0050	z009	9	.	.	.	.	0.5795	6.48097	53.0126	9.5243
z009E0051	z009	9	5.375	0.6983	0.5235	0.9444	0.8156	7.58772	51.2314	11.6632
z009E0052	z009	9	7.7133	0.4194	0.3695	0.911	1.0437	6.52737	48.0896	7.889
z009E0053	z009	9	4.4055	0.7292	0.5062	0.9531	1.2187	6.27722	54.6169	9.6233
z009E0054	z009	9	7.69	0.4041	0.35	0.9013	1.1518	7.45322	.	.
z009E0055	z009	9	6.0353	0.6491	0.5102	0.9791	1.7851	7.38067	56.7101	7.7402
z009E0056	z009	9	8.5023	0.3422	0.3455	0.8781	1.0383	7.24122	47.49	11.4364
z009E0057	z009	9	7.259	0.4051	0.3277	0.9012	1.3506	7.30467	52.3232	8.3002
z009E0058	z009	9	6.1665	0.6258	0.549	0.9359	1.0231	7.29467	50.771	7.8549
z009E0059	z009	9	5.9665	0.7278	0.5337	0.9408	1.0934	6.30787	50.8565	8.3401
z009E0060	z009	9	.	.	.	.	0.9667	6.96368	.	8.0538
z009E0061	z009	9	5.426	0.721	0.5265	0.9713	1.7576	6.87662	54.1772	16.9688
z009E0062	z009	9	6.705	0.5008	0.3965	0.9499	2.3783	6.50667	.	.
z009E0063	z009	9	4.828	0.7693	0.643	0.9817	1.5201	6.83347	59.8753	7.5619
z009E0064	z009	9	6.5608	0.4887	0.5237	0.9306	0.8586	6.44192	48.9656	14.4205
z009E0065	z009	9	6.734	0.5656	0.473	0.9302	1.1751	7.30672	42.3495	10.9719
z009E0066	z009	9	7.7815	0.45	0.4142	0.8731	1.2223	7.01809	.	9.6551
z009E0067	z009	9	7.223	0.3616	0.4102	0.9171	1.0429	7.49627	.	.
z009E0068	z009	9	6.1025	0.5942	0.542	0.8905	1.2702	6.05177	.	10.4099
z009E0069	z009	9	6.819	0.5676	0.4942	0.9326	1.0906	7.33012	47.9073	8.5766
z009E0070	z009	9	6.9533	0.5557	0.5412	0.9476	1.537	7.03574	46.7523	5.5821
z009E0071	z009	9	.	.	.	.	1.3346	7.11039	48.9332	11.995
z009E0072	z009	9	7.4633	0.498	0.3947	0.9496	1.2499	6.72772	57.4534	7.0192
z009E0073	z009	9	6.4878	0.5957	0.5155	0.8953	1.8878	7.12807	51.9737	8.1929
z009E0074	z009	9	6.942	0.4765	0.3867	0.8748	1.0702	7.12682	52.7728	10.0271
z009E0075	z009	9	6.8755	0.4914	0.4012	0.8991	0.9803	6.90018	.	9.0375
z009E0076	z009	9	7.955	0.4365	0.3912	0.8717	0.829	7.37987	48.1342	10.1508
z009E0077	z009	9	7.1405	0.6408	0.5072	0.9321	1.5487	6.57917	48.8733	9.1317
z009E0078	z009	9	8.141	0.3566	0.2976	0.8746	1.1919	6.87102	50.3148	8.0198
z009E0079	z009	9	7.0315	0.5286	0.393	0.9142	1.6237	6.26602	54.4011	14.1014
z009E0080	z009	9	7.1908	0.4164	0.3782	0.9084	0.8557	7.43292	.	.
z009E0082	z009	9	6.81	0.5072	0.428	0.9758	0.9818	7.47642	52.9222	7.7391
z009E0083	z009	9	6.0681	0.5826	0.5019	0.9403	0.9949	7.00436	56.6743	10.7536
z009E0084	z009	9	5.162	0.5846	0.462	0.9591	1.2092	7.28522	47.9807	8.0184
z009E0085	z009	9	7.6708	0.4566	0.3675	0.8787	1.4295	7.08142	.	14.3445
z009E0086	z009	9	6.0183	0.664	0.5705	0.9524	1.1413	7.58042	55.299	9.8965
z009E0087	z009	9	6.3593	0.5772	0.424	0.9085	1.3932	7.50002	.	5.8418
z009E0088	z009	9	7.5574	0.479	0.4362	0.8901	1.1378	6.74567	45.5596	11.378
z009E0089	z009	9	6.3813	0.5666	0.379	0.9057	1.1627	6.85297	.	14.0639
z009E0090	z009	9	5.95	0.6958	0.485	0.9518	1.5492	7.11488	46.9034	13.4863
z009E0091	z009	9	4.9005	0.5912	0.5147	0.9389	2.6302	6.30132	47.0914	8.7459
z009E0092	z009	9	5.0565	0.7519	0.55	0.9792	1.7323	6.05327	54.2419	7.4948
z009E0093	z009	9	7.699	0.4207	0.364	0.8768	0.9645	7.05601	53.6323	10.7428
z009E0094	z009	9	7.2645	0.4247	0.3487	0.9251	1.9374	6.69042	56.2714	6.2403
z009E0095	z009	9	8.2553	0.4611	0.3812	0.9125	1.0642	6.68487	53.6842	7.1985
z009E0096	z009	9	8.4428	0.3708	0.333	0.8699	0.9783	7.43837	54.2506	6.9853
z009E0097	z009	9	6.7915	0.5124	0.4337	0.8952	1.1336	7.42417	48.5659	10.2153
z009E0098	z009	9	5.3793	0.6003	0.6117	0.9607	0.6402	7.64587	52.2986	11.2579
z009E0099	z009	9	6.165	0.5573	0.5097	0.9531	1.1972	7.27477	51.7902	10.764
z009E0100	z009	9	7.9505	0.3377	0.3025	0.8406	1.1507	7.30472	53.6128	11.2922
z009E0101	z009	9	5.823	0.5879	0.6002	0.9198	2.0228	6.80952	50.096	7.6919
z009E0102	z009	9	7.4008	0.4542	0.3947	0.9382	0.3471	6.20397	.	.
z009E0103	z009	9	6.3748	0.6359	0.4362	0.9293	0.7826	6.73057	52.7728	4.0023
z009E0104	z009	9	5.2005	0.7781	0.6382	0.9503	0.9781	6.54427	50.6811	10.6324
z009E0105	z009	9	.	.	.	.	0.6871	6.54447	.	13.8435
z009E0106	z009	9	.	.	.	.	1.892	7.71012	46.6933	8.5681
z009E0107	z009	9	.	.	.	.	0.932	6.80832	59.4323	10.2517
z009E0108	z009	9	.	.	.	.	1.4671	7.34512	42.7501	12.3358
z009E0109	z009	9	.	.	.	.	2.495	7.42382	50.5008	6.3688
z009E0110	z009	9	.	.	.	.	1.2664	6.90407	.	11.3434
z009E0111	z009	9	.	.	.	.	1.5398	6.84617	52.8257	7.3915
z009E0112	z009	9	.	.	.	.	0.7002	7.32247	50.8789	9.1628
z009E0113	z009	9	.	.	.	.	1.9653	5.45082	53.2246	9.2563
z009E0114	z009	9	.	.	.	.	1.8233	7.06207	48.8733	6.0984
z009E0115	z009	9	.	.	.	.	1.9746	6.9682	54.3284	10.937
z009E0116	z009	9	.	.	.	.	1.0637	6.83192	47.4152	10.7907
z009E0117	z009	9	.	.	.	.	1.7381	7.12657	.	7.2333
z009E0118	z009	9	.	.	.	.	0.3748	7.32377	.	13.0263
z009E0119	z009	9	.	.	.	.	1.5103	6.77707	54.1772	9.7885
z009E0120	z009	9	.	.	.	.	0.8131	7.31267	55.5558	10.2237
z009E0121	z009	9	.	.	.	.	0.8802	6.85032	50.8014	9.5944
z009E0122	z009	9	.	.	.	.	0.8358	6.82542	53.1668	6.3129
z009E0123	z009	9	.	.	.	.	0.6247	6.68832	47.8385	13.7339
z009E0124	z009	9	.	.	.	.	0.7259	5.68532	58.433	11.9984
z009E0125	z009	9	.	.	.	.	1.2207	6.39897	55.9005	15.701
z009E0126	z009	9	.	.	.	.	0.9867	6.66462	51.0809	7.9803
z009E0127	z009	9	.	.	.	.	1.701	7.01791	.	5.9608
z009E0128	z009	9	.	.	.	.	2.1174	6.68317	57.3935	11.1083
z009E0129	z009	9	.	.	.	.	1.1395	7.06127	47.1775	7.6264
z009E0130	z009	9	.	.	.	.	1.2986	7.72457	51.4873	8.8352
z009E0131	z009	9	.	.	.	.	1.9328	7.20062	50.6386	9.3045
z009E0132	z009	9	.	.	.	.	0.599	7.37572	53.4027	12.0805
z009E0133	z009	9	.	.	.	.	0.9573	5.80582	60.0652	8.0204
z009E0134	z009	9	.	.	.	.	1.2645	6.46567	48.8407	10.0445
z009E0135	z009	9	.	.	.	.	1.4196	7.00813	50.0192	7.8723
z009E0136	z009	9	.	.	.	.	1.0752	7.40622	53.3944	7.6153
z009E0137	z009	9	.	.	.	.	1.7404	7.27197	48.2331	5.5341
z009E0138	z009	9	.	.	.	.	0.9623	6.74217	55.2585	9.1884
z009E0139	z009	9	.	.	.	.	1.9555	7.14187	50.2244	13.1699
z009E0140	z009	9	.	.	.	.	1.3376	7.44417	.	6.7521
z009E0141	z009	9	.	.	.	.	0.9949	7.20182	.	.
z009E0142	z009	9	.	.	.	.	1.1731	7.19817	51.5312	8.818
z009E0143	z009	9	.	.	.	.	1.3754	6.49117	49.2312	7.8157
z009E0144	z009	9	.	.	.	.	0.7672	7.19592	51.7397	11.8167
z009E0145	z009	9	.	.	.	.	0.7951	7.58307	.	8.9839
z009E0146	z009	9	.	.	.	.	1.1773	7.21837	52.1807	5.4631
z009E0147	z009	9	.	.	.	.	0.6328	6.19582	56.0003	11.0858
z009E0149	z009	9	.	.	.	.	1.3579	7.21857	48.6081	7.9433
z009E0150	z009	9	.	.	.	.	1.0754	7.17837	.	11.7756
z009E0151	z009	9	.	.	.	.	1.6773	6.48887	54.3801	11.9538
z009E0152	z009	9	.	.	.	.	0.4806	7.19642	52.8939	9.1021
z009E0153	z009	9	.	.	.	.	1.4045	7.12972	52.9777	9.4446
z009E0154	z009	9	.	.	.	.	1.5401	6.97187	.	8.0545
z009E0155	z009	9	.	.	.	.	1.4206	6.71832	53.6105	9.5549
z009E0156	z009	9	.	.	.	.	1.3842	7.58117	55.3349	4.2972
z009E0157	z009	9	.	.	.	.	0.6343	7.67592	51.5841	11.2943
z009E0158	z009	9	.	.	.	.	1.5271	6.83407	46.5039	12.2416
z009E0159	z009	9	.	.	.	.	0.7155	6.70827	52.7261	12.8067
z009E0160	z009	9	.	.	.	.	0.8917	7.57482	.	.
z009E0161	z009	9	.	.	.	.	1.8377	7.04153	.	13.8485
z009E0162	z009	9	.	.	.	.	1.1649	7.58947	.	9.7378
z009E0163	z009	9	.	.	.	.	1.4026	6.27017	57.1827	11.1847
z009E0164	z009	9	.	.	.	.	0.8852	7.23072	51.4067	6.9533
z009E0165	z009	9	.	.	.	.	1.1321	6.54107	52.1481	10.6445
z009E0166	z009	9	.	.	.	.	2.0622	7.14032	58.1212	9.7944
z009E0167	z009	9	.	.	.	.	0.7931	7.16972	52.6775	12.7022
z009E0168	z009	9	.	.	.	.	0.9302	7.11219	54.122	10.5759
z009E0169	z009	9	.	.	.	.	1.22	6.83412	49.9755	10.6232
z009E0170	z009	9	.	.	.	.	1.0707	7.33242	50.4128	14.903
z009E0171	z009	9	.	.	.	.	0.9126	6.92019	57.1634	9.4121
z009E0173	z009	9	.	.	.	.	0.59	7.27347	52.5511	13.2046
z009E0174	z009	9	.	.	.	.	1.6476	7.12802	49.609	6.2602
z009E0175	z009	9	.	.	.	.	1.0607	7.24507	.	5.6897
z009E0176	z009	9	.	.	.	.	1.3832	6.47197	50.9121	8.6679
z009E0177	z009	9	.	.	.	.	1.9201	6.58187	45.2903	8.9246
z009E0178	z009	9	.	.	.	.	0.7809	5.43782	57.8047	13.461
z009E0179	z009	9	.	.	.	.	1.3398	7.66257	.	6.0335
z009E0180	z009	9	.	.	.	.	0.6324	7.20172	50.2055	11.7125
z009E0181	z009	9	.	.	.	.	1.1448	6.58902	44.5528	8.3523
z009E0182	z009	9	.	.	.	.	1.5337	7.46402	.	11.9381
z009E0183	z009	9	.	.	.	.	0.6047	7.43777	54.894	8.7384
z009E0184	z009	9	.	.	.	.	0.3428	7.34182	.	6.9457
z009E0185	z009	9	.	.	.	.	1.2787	6.46177	.	.
z009E0186	z009	9	.	.	.	.	1.7442	7.29782	.	10.1373
z009E0187	z009	9	.	.	.	.	1.0627	7.08478	55.5069	9.2663
z009E0188	z009	9	.	.	.	.	1.9601	7.11502	.	.
z009E0190	z009	9	.	.	.	.	1.3726	6.30802	52.4692	14.5069
z009E0191	z009	9	.	.	.	.	0.6596	7.38472	50.4763	11.1765
z009E0192	z009	9	.	.	.	.	1.201	6.63692	47.9073	6.7985
z009E0193	z009	9	.	.	.	.	0.3396	7.0727	52.0671	11.3131
z009E0194	z009	9	.	.	.	.	0.7904	7.14387	52.3443	9.5876
z009E0196	z009	9	.	.	.	.	2.5684	6.52957	52.3363	11.542
z009E0197	z009	9	.	.	.	.	1.2352	6.43097	57.4464	7.7358
z009E0198	z009	9	.	.	.	.	1.1354	7.45042	51.3652	6.7828
z009E0199	z009	9	.	.	.	.	1.2754	7.08837	59.4769	11.4329
z009E0200	z009	9	.	.	.	.	0.4742	7.35662	51.4565	5.1783
z009E0214	z009	9	.	.	.	.	1.1255	.	.	.
z009E0219	z009	9	.	.	.	.	0.7637	.	.	.
z009E0223	z009	9	.	.	.	.	0.6271	.	.	.
z009E0243	z009	9	.	.	.	.	1.4032	.	.	.
z009ESB1	z009	9	.	.	.	.	2.3626	.	.	.
z009ESB2	z009	9	.	.	.	.	1.1213	.	.	.
z009ESB3	z009	9	.	.	.	.	2.0429	.	.	.
z009ESB4	z009	9	.	.	.	.	1.0557	.	.	.
z010E0001	z010	10	.	.	.	.	1.4884	4.82507	56.0306	19.0466
z010E0002	z010	10	.	.	.	.	2.9082	4.44347	.	14.0649
z010E0003	z010	10	.	.	.	.	0.7273	6.13292	.	15.2628
z010E0004	z010	10	.	.	.	.	2.2104	5.12057	58.3044	18.2667
z010E0006	z010	10	.	.	.	.	1.6176	5.85737	62.1357	14.0275
z010E0007	z010	10	.	.	.	.	2.1771	3.63212	61.9672	18.0203
z010E0008	z010	10	.	.	.	.	2.3253	4.41822	60.8328	15.5769
z010E0009	z010	10	.	.	.	.	2.5131	5.11768	57.7751	15.076
z010E0010	z010	10	.	.	.	.	0.9357	5.24646	63.7899	17.3208
z010E0011	z010	10	.	.	.	.	1.6205	4.74232	64.5408	13.7654
z010E0012	z010	10	.	.	.	.	0.7331	6.16592	60.8661	15.3441
z010E0013	z010	10	.	.	.	.	2.1883	6.94062	58.2251	16.1492
z010E0014	z010	10	.	.	.	.	1.8104	6.42087	.	.
z010E0015	z010	10	.	.	.	.	1.5126	4.59882	.	16.4981
z010E0016	z010	10	.	.	.	.	1.4203	4.35812	67.0516	18.8118
z010E0017	z010	10	.	.	.	.	1.8201	5.53492	63.0164	20.4691
z010E0018	z010	10	.	.	.	.	2.0156	5.12825	62.3142	15.8242
z010E0019	z010	10	.	.	.	.	1.5328	5.46602	.	.
z010E0020	z010	10	.	.	.	.	3.3522	5.75507	62.6496	16.3088
z010E0021	z010	10	.	.	.	.	1.9953	6.92762	.	.
z010E0022	z010	10	.	.	.	.	1.7406	5.53382	66.1406	17.0378
z010E0023	z010	10	.	.	.	.	1.4023	4.14787	.	.
z010E0024	z010	10	.	.	.	.	1.8308	6.54817	.	16.9033
z010E0025	z010	10	.	.	.	.	1.8109	6.11772	61.2246	17.953
z010E0026	z010	10	.	.	.	.	1.4237	6.63562	61.9683	17.3954
z010E0027	z010	10	.	.	.	.	1.1526	4.80187	62.6811	14.5808
z010E0028	z010	10	.	.	.	.	1.9773	3.02612	.	16.7749
z010E0029	z010	10	.	.	.	.	3.5704	4.18117	59.8234	12.2564
z010E0030	z010	10	.	.	.	.	1.7432	3.87997	62.4756	19.3981
z010E0031	z010	10	.	.	.	.	0.8284	6.04322	.	.
z010E0032	z010	10	.	.	.	.	1.5752	3.82112	62.3807	18.4336
z010E0033	z010	10	.	.	.	.	1.127	4.16932	.	18.8134
z010E0034	z010	10	.	.	.	.	2.6524	4.31852	59.9763	20.0718
z010E0035	z010	10	.	.	.	.	1.2154	4.69282	60.8661	17.437
z010E0036	z010	10	.	.	.	.	2.0926	4.12982	62.5232	19.6276
z010E0037	z010	10	.	.	.	.	0.9953	6.36582	59.2315	16.1386
z010E0038	z010	10	.	.	.	.	1.8102	4.11787	65.1464	13.3053
z010E0039	z010	10	.	.	.	.	1.3198	5.97882	65.1638	18.1899
z010E0040	z010	10	.	.	.	.	1.6757	4.91787	62.3266	16.8374
z010E0041	z010	10	.	.	.	.	1.4352	7.15412	63.6021	12.1129
z010E0042	z010	10	.	.	.	.	1.7404	5.35698	60.6984	17.6332
z010E0043	z010	10	.	.	.	.	1.5222	5.50408	.	13.7801
z010E0044	z010	10	.	.	.	.	1.9246	5.93477	59.5708	13.2251
z010E0045	z010	10	.	.	.	.	1.7331	5.23972	.	.
z010E0046	z010	10	.	.	.	.	1.8169	4.72502	.	15.0457
z010E0047	z010	10	.	.	.	.	2.8482	6.33862	60.0122	15.2333
z010E0048	z010	10	.	.	.	.	1.5269	3.10712	64.7583	18.0976
z010E0049	z010	10	.	.	.	.	1.6783	4.95057	58.5916	17.8117
z010E0050	z010	10	.	.	.	.	0.915	5.11135	.	15.2341
z010E0051	z010	10	.	.	.	.	1.5096	7.04862	63.012	14.6817
z010E0052	z010	10	.	.	.	.	1.5782	5.90122	63.5308	16.4249
z010E0053	z010	10	.	.	.	.	1.4937	5.79982	56.3113	15.4751
z010E0054	z010	10	.	.	.	.	1.1401	6.42407	.	.
z010E0055	z010	10	.	.	.	.	3.0855	4.27487	63.2743	20.6147
z010E0056	z010	10	.	.	.	.	1.04	4.78282	.	17.3114
z010E0057	z010	10	.	.	.	.	0.8538	6.09117	57.3189	16.185
z010E0058	z010	10	.	.	.	.	0.8981	5.81117	63.0867	16.3304
z010E0059	z010	10	.	.	.	.	1.6526	4.96987	61.7884	17.6522
z010E0060	z010	10	.	.	.	.	2.8304	5.25048	60.6907	17.3462
z010E0061	z010	10	.	.	.	.	0.8031	6.73082	58.9792	16.6516
z010E0062	z010	10	.	.	.	.	1.0954	4.74302	64.8304	15.9999
z010E0063	z010	10	.	.	.	.	1.0184	6.82312	64.1112	14.391
z010E0064	z010	10	.	.	.	.	1.5006	5.45826	59.0357	15.9679
z010E0065	z010	10	.	.	.	.	2.2507	6.26202	64.2194	14.956
z010E0066	z010	10	.	.	.	.	1.7621	4.39582	65.5506	17.2725
z010E0067	z010	10	.	.	.	.	1.4018	5.26302	.	14.8541
z010E0068	z010	10	.	.	.	.	1.5136	4.28097	65.5913	18.6514
z010E0069	z010	10	.	.	.	.	1.2464	5.81037	.	.
z010E0070	z010	10	.	.	.	.	1.3897	3.96662	68.0959	18.211
z010E0071	z010	10	.	.	.	.	1.1399	5.61197	59.2228	19.38
z010E0072	z010	10	.	.	.	.	0.9972	5.94457	62.6498	15.9439
z010E0073	z010	10	.	.	.	.	1.7901	6.10197	60.7724	14.2716
z010E0074	z010	10	.	.	.	.	1.5384	4.63327	.	.
z010E0075	z010	10	.	.	.	.	1.8551	4.62802	63.1224	16.233
z010E0076	z010	10	.	.	.	.	2.5736	4.37447	66.7958	16.9558
z010E0077	z010	10	.	.	.	.	4.3287	4.69447	62.3418	13.0586
z010E0078	z010	10	.	.	.	.	1.2748	4.85017	60.5842	18.8637
z010E0079	z010	10	.	.	.	.	1.4782	4.64412	.	16.5908
z010E0080	z010	10	.	.	.	.	2.7999	5.28348	55.4672	16.2251
z010E0081	z010	10	.	.	.	.	1.9372	5.12386	.	.
z010E0082	z010	10	.	.	.	.	1.5173	4.37797	63.2379	17.5792
z010E0083	z010	10	.	.	.	.	1.4654	5.83327	53.3462	12.9419
z010E0084	z010	10	.	.	.	.	3.7551	4.68102	58.4431	14.1975
z010E0085	z010	10	.	.	.	.	1.5669	5.75352	.	18.5753
z010E0086	z010	10	.	.	.	.	2.4171	5.34796	60.6209	13.881
z010E0087	z010	10	.	.	.	.	0.9295	5.87872	58.0887	14.5479
z010E0088	z010	10	.	.	.	.	2.6373	4.01112	61.35	17.3418
z010E0089	z010	10	.	.	.	.	2.1005	5.21017	63.0115	18.1952
z010E0090	z010	10	.	.	.	.	1.9371	6.15787	53.208	14.7791
z010E0091	z010	10	.	.	.	.	1.1901	5.82467	.	16.392
z010E0092	z010	10	.	.	.	.	1.1129	5.18204	65.5185	21.5388
z010E0093	z010	10	.	.	.	.	1.5327	5.13425	.	15.1299
z010E0094	z010	10	.	.	.	.	2.1057	4.91207	61.3852	17.224
z010E0095	z010	10	.	.	.	.	2.5483	4.44747	.	.
z010E0096	z010	10	.	.	.	.	1.4524	5.40117	57.615	13.1313
z010E0097	z010	10	.	.	.	.	1.9704	6.10032	.	.
z010E0098	z010	10	.	.	.	.	0.9148	6.27817	64.5526	16.6375
z010E0099	z010	10	.	.	.	.	2.1337	5.25254	63.6021	14.1905
z010E0100	z010	10	.	.	.	.	1.7383	5.64731	.	15.3081
z010E0101	z010	10	.	.	.	.	2.1572	4.71177	56.7955	17.2746
z010E0102	z010	10	.	.	.	.	1.6749	4.03412	.	18.5649
z010E0103	z010	10	.	.	.	.	1.7476	5.44892	59.7397	12.8103
z010E0104	z010	10	.	.	.	.	1.1184	6.07982	.	19.554
z010E0105	z010	10	.	.	.	.	2.036	5.24806	55.5578	13.1287
z010E0106	z010	10	.	.	.	.	1.0658	6.65172	63.5286	16.902
z010E0107	z010	10	.	.	.	.	0.8124	3.32712	.	.
z010E0108	z010	10	.	.	.	.	2.5654	4.77932	57.051	12.1455
z010E0109	z010	10	.	.	.	.	1.737	5.01322	60.4726	18.9279
z010E0110	z010	10	.	.	.	.	0.81	5.09352	54.4341	18.4308
z010E0111	z010	10	.	.	.	.	2.2996	4.41872	.	.
z010E0112	z010	10	.	.	.	.	1.5402	4.65332	61.0177	15.238
z010E0113	z010	10	.	.	.	.	1.3696	3.91797	67.5927	19.5653
z010E0114	z010	10	.	.	.	.	2.0286	6.47142	62.9167	11.7295
z010E0115	z010	10	.	.	.	.	1.8093	4.08012	.	20.5911
z010E0116	z010	10	.	.	.	.	1.4629	4.80417	62.7383	19.7428
z010E0117	z010	10	.	.	.	.	1.5848	5.53677	61.6112	12.7491
z010E0118	z010	10	.	.	.	.	2.4181	6.40602	64.0047	14.1577
z010E0119	z010	10	.	.	.	.	1.4531	4.43002	.	19.623
z010E0120	z010	10	.	.	.	.	1.6952	5.46872	.	16.6728
z010E0121	z010	10	.	.	.	.	1.1784	5.29328	.	15.1072
z010E0122	z010	10	.	.	.	.	1.2418	5.39529	58.9487	12.205
z010E0123	z010	10	.	.	.	.	0.7176	4.68432	.	16.4683
z010E0124	z010	10	.	.	.	.	2.3669	5.32682	62.8894	15.6917
z010E0125	z010	10	.	.	.	.	1.2995	4.62902	59.5186	16.3634
z010E0126	z010	10	.	.	.	.	1.9754	4.66492	57.5777	15.3307
z010E0127	z010	10	.	.	.	.	1.3206	5.66382	.	14.6254
z010E0128	z010	10	.	.	.	.	1.7799	5.90762	56.5529	17.5499
z010E0129	z010	10	.	.	.	.	1.04	5.15242	62.3898	20.7723
z010E0130	z010	10	.	.	.	.	1.6447	6.31187	.	16.095
z010E0131	z010	10	.	.	.	.	0.9905	6.20672	62.7742	15.4865
z010E0132	z010	10	.	.	.	.	1.1245	5.30512	63.6318	16.5752
z010E0133	z010	10	.	.	.	.	2.1174	5.00577	55.8009	14.2244
z010E0134	z010	10	.	.	.	.	3.8054	5.29803	.	.
z010E0135	z010	10	.	.	.	.	2.3404	5.28104	56.4363	13.2348
z010E0136	z010	10	.	.	.	.	1.8597	6.38757	55.8611	15.0271
z010E0137	z010	10	.	.	.	.	0.8678	4.90521	.	14.2034
z010E0138	z010	10	.	.	.	.	1.6018	4.75227	61.2536	18.452
z010E0139	z010	10	.	.	.	.	1.6576	5.07116	61.0573	13.2601
z010E0140	z010	10	.	.	.	.	3.4463	4.96577	62.3622	17.0919
z010E0141	z010	10	.	.	.	.	1.5148	5.57292	53.9697	14.8325
z010E0142	z010	10	.	.	.	.	1.2127	5.28957	.	.
z010E0143	z010	10	.	.	.	.	1.2472	5.10447	62.505	19.6155
z010E0144	z010	10	.	.	.	.	2.09	6.23197	57.316	16.1989
z010E0145	z010	10	.	.	.	.	1.2781	5.84592	52.2144	16.1538
z010E0146	z010	10	.	.	.	.	1.1873	6.04902	64.2608	16.9806
z010E0147	z010	10	.	.	.	.	1.4028	4.84362	62.505	18.1591
z010E0148	z010	10	.	.	.	.	1.1523	5.08062	60.1063	18.6252
z010E0149	z010	10	.	.	.	.	1.4531	3.45462	65.2674	20.0679
z010E0150	z010	10	.	.	.	.	1.8054	5.71487	61.7383	16.139
z010E0151	z010	10	.	.	.	.	1.5621	5.44404	59.7679	14.0533
z010E0152	z010	10	.	.	.	.	1.0271	5.82992	61.2172	19.0051
z010E0153	z010	10	.	.	.	.	2.0273	4.26987	60.1063	23.4572
z010E0154	z010	10	.	.	.	.	2.0003	6.14657	59.9578	15.1994
z010E0155	z010	10	.	.	.	.	1.4376	6.06362	65.2836	17.9432
z010E0156	z010	10	.	.	.	.	1.0707	5.87162	.	15.5908
z010E0157	z010	10	.	.	.	.	0.7553	4.83907	67.589	19.7921
z010E0158	z010	10	.	.	.	.	1.1326	5.25791	63.6496	20.208
z010E0159	z010	10	.	.	.	.	2.1133	4.78822	60.4046	19.265
z010E0160	z010	10	.	.	.	.	2.272	5.71302	68.1973	21.0108
z010E0161	z010	10	.	.	.	.	2.3437	4.91847	57.5954	15.4386
z010E0162	z010	10	.	.	.	.	1.7193	5.96887	51.7886	16.1055
z010E0163	z010	10	.	.	.	.	0.8856	5.54932	67.3146	17.7042
z010E0164	z010	10	.	.	.	.	1.6095	5.71302	56.186	16.3751
z010E0165	z010	10	.	.	.	.	1.4607	4.14347	58.5853	15.9752
z010E0166	z010	10	.	.	.	.	0.8809	5.98727	54.8811	14.955
z010E0167	z010	10	.	.	.	.	1.4731	5.07412	61.5937	19.0124
z010E0169	z010	10	.	.	.	.	1.9268	5.03071	63.6496	19.8901
z010E0170	z010	10	.	.	.	.	1.1251	7.15062	.	.
z010E0171	z010	10	.	.	.	.	0.7627	5.45731	67.7315	17.351
z010E0172	z010	10	.	.	.	.	1.4445	5.67157	.	20.8827
z010E0173	z010	10	.	.	.	.	0.9342	3.58162	69.2502	19.909
z010E0174	z010	10	.	.	.	.	0.5936	4.07292	63.5578	19.3694
z010E0175	z010	10	.	.	.	.	1.8437	5.37681	.	15.1557
z010E0176	z010	10	.	.	.	.	1.0969	6.37232	.	15.7134
z010E0178	z010	10	.	.	.	.	1.0372	4.45127	59.41	16.093
z010E0179	z010	10	.	.	.	.	2.5493	4.98062	63.6102	20.5888
z010E0180	z010	10	.	.	.	.	1.2799	4.39497	60.313	13.9185
z010E0181	z010	10	.	.	.	.	0.8937	5.38797	.	14.0836
z010E0182	z010	10	.	.	.	.	1.7387	4.68732	.	.
z010E0184	z010	10	.	.	.	.	2.5326	3.99632	59.1359	19.0426
z010E0185	z010	10	.	.	.	.	1.8257	4.18047	64.3626	16.2404
z010E0186	z010	10	.	.	.	.	2.5952	5.58822	59.8602	16.8323
z010E0187	z010	10	.	.	.	.	1.1672	6.48882	.	16.6341
z010E0188	z010	10	.	.	.	.	0.4026	6.51787	65.4704	15.6953
z010E0189	z010	10	.	.	.	.	1.4427	4.91212	.	16.0985
z010E0190	z010	10	.	.	.	.	2.9736	4.78892	60.7685	15.781
z010E0191	z010	10	.	.	.	.	1.3948	5.44132	54.4341	15.6431
z010E0192	z010	10	.	.	.	.	1.2969	6.27232	62.1357	15.2385
z010E0193	z010	10	.	.	.	.	1.8774	6.12187	59.4574	13.947
z010E0194	z010	10	.	.	.	.	1.4902	5.96622	61.4557	13.5392
z010E0195	z010	10	.	.	.	.	1.485	4.25642	63.5834	15.696
z010E0196	z010	10	.	.	.	.	2.5146	3.79772	.	.
z010E0197	z010	10	.	.	.	.	1.3076	4.87612	62.0205	17.6497
z010E0198	z010	10	.	.	.	.	1.375	6.97212	63.0381	19.0296
z010E0200	z010	10	.	.	.	.	0.8493	4.50327	56.008	17.1309
[truncated: 3,334 more rows]
