# Supplementary material for: A Genome-Wide Association Study of the Maize Hypersensitive Defense Response Identifies Genes That Cluster in Related Pathways
Source: PLoS Genet. 2014 Aug 28;10(8):e1004562. doi: 10.1371/journal.pgen.1004562 (PMC4148229; doi:10.1371/journal.pgen.1004562)
Supplement: File S7 — Sample size, mean and range of values (minimum and maximum) of traits for each NAM population. (TXT) [file pgen.1004562.s016.txt]

pop	founder_line	trait	sample_size_(N)	Mean	Minimum	Maximum
1	B97	LES	184	3.5774766	1.9191	6.576
1	B97	HTR	184	0.8491685	0.629	0.963
1	B97	SWR	184	0.616337	0.413	1.0212
1	B97	DTAR	183	0.9734475	0.9105	1.0004
2	CML103	LES	96	4.9305417	2.0708	6.8845
2	CML103	HTR	96	0.7466323	0.478	0.9339
2	CML103	SWR	96	0.5606302	0.3746	0.8213
2	CML103	DTAR	96	0.9653698	0.9267	1.0072
3	CML228	LES	191	4.1401298	2.6138	6.3485
3	CML228	HTR	190	0.8111189	0.5516	0.9385
3	CML228	SWR	190	0.6058053	0.3772	0.8122
3	CML228	DTAR	191	0.9769199	0.9302	1.013
4	CML247	LES	170	4.5677576	2.6163	7.5888
4	CML247	HTR	170	0.7629724	0.4858	0.9275
4	CML247	SWR	170	0.5704212	0.3712	0.7412
4	CML247	DTAR	170	0.9548906	0.8782	0.9901
5	CML277	LES	173	4.8180289	2.7435	8.0545
5	CML277	HTR	173	0.7117948	0.3515	0.8977
5	CML277	SWR	173	0.545778	0.3217	0.749
5	CML277	DTAR	173	0.9650965	0.8283	1.0099
6	CML322	LES	170	5.9034865	2.6484	10.2305
6	CML322	HTR	168	0.6224464	0.1912	0.8802
6	CML322	SWR	169	0.4755586	0.2109	0.7533
6	CML322	DTAR	168	0.9444065	0.8193	1.002
7	CML333	LES	171	4.5449901	2.064	9.464
7	CML333	HTR	171	0.7593766	0.3316	0.9341
7	CML333	SWR	171	0.5401883	0.3	0.8192
7	CML333	DTAR	172	0.9652477	0.8802	1.0127
8	CML52	LES	90	5.1325411	3.2735	7.2378
8	CML52	HTR	91	0.7653769	0.5296	0.9698
8	CML52	SWR	91	0.5751341	0.4225	0.8106
8	CML52	DTAR	92	0.9632	0.9204	1.0135
9	CML69	LES	97	6.5633722	4.4055	9.124
9	CML69	HTR	97	0.5509577	0.1881	0.7949
9	CML69	SWR	97	0.4606907	0.258	0.6475
9	CML69	DTAR	97	0.9280722	0.8406	0.9852
11	IL14H	LES	146	6.1691014	3.82	9.2603
11	IL14H	HTR	146	0.6374575	0.2359	0.8866
11	IL14H	SWR	146	0.4728692	0.2537	0.7975
11	IL14H	DTAR	147	0.9354422	0.8455	0.9903
12	KI11	LES	94	5.0125234	2.5303	8.3723
12	KI11	HTR	96	0.7438521	0.3092	0.9287
12	KI11	SWR	96	0.5172292	0.2506	0.808
12	KI11	DTAR	96	0.9568344	0.8734	1.0367
13	KI3	LES	127	5.6901756	2.1055	8.3549
13	KI3	HTR	127	0.6643528	0.3537	0.8891
13	KI3	SWR	128	0.488107	0.2286	0.7545
13	KI3	DTAR	127	0.9513835	0.8014	1.0011
14	KY21	LES	188	6.33725	4.2458	9.1195
14	KY21	HTR	188	0.6056479	0.2765	0.8716
14	KY21	SWR	188	0.4598415	0.2712	0.633
14	KY21	DTAR	188	0.9429165	0.855	0.9927
15	M162W	LES	165	5.8759	2.928	9.509
15	M162W	HTR	165	0.6311188	0.1293	0.8905
15	M162W	SWR	165	0.4746048	0.1	0.7558
15	M162W	DTAR	166	0.9467428	0.8071	0.9961
16	M37W	LES	193	7.1026223	4.1533	10.7685
16	M37W	HTR	193	0.5542509	0.06755	0.8696
16	M37W	SWR	193	0.4282052	0.1682	0.731
16	M37W	DTAR	193	0.9308161	0.7692	0.9922
17	MO17	LES	224	4.8253134	2.8825	7.7603
17	MO17	HTR	225	0.7252333	0.351	0.928
17	MO17	SWR	225	0.5211627	0.282	0.8106
17	MO17	DTAR	224	0.951279	0.8685	0.9928
18	MO18W	LES	95	4.8009674	2.3898	7.794
18	MO18W	HTR	95	0.7712179	0.4238	0.9394
18	MO18W	SWR	95	0.5910642	0.36	0.8108
18	MO18W	DTAR	95	0.9591316	0.854	0.9927
19	MS71	LES	97	5.4074309	3.2895	7.987
19	MS71	HTR	96	0.7711167	0.5192	0.889
19	MS71	SWR	96	0.559376	0.335	0.7227
19	MS71	DTAR	96	0.9638021	0.9106	0.9983
20	NC350	LES	185	7.4253578	3.3353	12.5683
20	NC350	HTR	186	0.4629007	-0.06016	0.9088
20	NC350	SWR	185	0.3658536	-0.01756	1.0064
20	NC350	DTAR	186	0.9025086	0.7709	0.9941
21	NC358	LES	85	6.1836812	4.091	7.838
21	NC358	HTR	85	0.6656718	0.4039	0.8516
21	NC358	SWR	85	0.4946906	0.3262	0.6622
21	NC358	DTAR	86	0.9601907	0.9089	0.9933
22	OH43	LES	92	4.0204913	2.6155	6.0745
22	OH43	HTR	92	0.8169967	0.5659	0.9516
22	OH43	SWR	92	0.6081815	0.429	0.778
22	OH43	DTAR	92	0.9642239	0.927	0.9958
23	OH7B	LES	92	4.1277815	2.3168	6.0375
23	OH7B	HTR	92	0.8240826	0.6192	0.9417
23	OH7B	SWR	92	0.6598065	0.4795	0.8723
23	OH7B	DTAR	92	0.9787728	0.9229	1.008
24	P39	LES	86	5.1579128	2.746	8.1903
24	P39	HTR	87	0.7335644	0.3899	0.9374
24	P39	SWR	86	0.5571826	0.2999	0.7929
24	P39	DTAR	88	0.9452011	0.8418	0.9842
25	TX303	LES	198	7.0213343	3.583	11.3003
25	TX303	HTR	197	0.6304508	0.2476	0.9248
25	TX303	SWR	197	0.4523604	0.217	0.7195
25	TX303	DTAR	197	0.9394832	0.8438	0.9886
26	TZI8	LES	171	4.6109591	1.7745	7.6483
26	TZI8	HTR	172	0.74985	0.4481	0.9838
26	TZI8	SWR	172	0.5125715	0.3267	0.7469
26	TZI8	DTAR	173	0.9586376	0.8908	0.9967
