# Supplementary material for: A Genome-Wide Association Study of the Maize Hypersensitive Defense Response Identifies Genes That Cluster in Related Pathways
Source: PLoS Genet. 2014 Aug 28;10(8):e1004562. doi: 10.1371/journal.pgen.1004562 (PMC4148229; doi:10.1371/journal.pgen.1004562)
Supplement: File S8 — Genotypes of the NAM RILs at 7386 SNP loci. (ZIP) [file pgen.1004562.s017.zip]

Archive with 1 entries (1 files):
- File 8_genotypes of 7386 SNPs.txt
