# Supplementary material for: A Genome-Wide Association Study of the Maize Hypersensitive Defense Response Identifies Genes That Cluster in Related Pathways
Source: PLoS Genet. 2014 Aug 28;10(8):e1004562. doi: 10.1371/journal.pgen.1004562 (PMC4148229; doi:10.1371/journal.pgen.1004562)
Supplement: File S9 — Genetic linkage map of the NAM population used in this analysis. (TXT) [file pgen.1004562.s018.txt]

marker	chr	pos	mnum
S_88897	1	-4.8	1
S_170386	1	-4.6	2
S_251876	1	-4.4	3
S_333365	1	-4.2	4
S_414855	1	-4	5
S_496344	1	-3.8	6
S_577834	1	-3.6	7
S_659323	1	-3.4	8
S_740812	1	-3.2	9
S_822302	1	-3	10
S_903791	1	-2.8	11
S_985281	1	-2.6	12
S_1066770	1	-2.4	13
S_1148260	1	-2.2	14
S_1229749	1	-2	15
S_1311239	1	-1.8	16
S_1392728	1	-1.6	17
S_1474217	1	-1.4	18
S_1555707	1	-1.2	19
S_1637196	1	-1	20
S_1718686	1	-0.8	21
S_1800175	1	-0.6	22
S_1881665	1	-0.4	23
S_1963154	1	-0.2	24
S_2180524	1	1.28E-15	25
S_2397894	1	0.2	26
S_2615265	1	0.4	27
S_2832635	1	0.6	28
S_2969600	1	0.8	29
S_3026161	1	1	30
S_3082721	1	1.2	31
S_3139282	1	1.4	32
S_3195842	1	1.6	33
S_3252403	1	1.8	34
S_3308963	1	2	35
S_3365524	1	2.2	36
S_3422084	1	2.4	37
S_3478645	1	2.6	38
S_3535205	1	2.8	39
S_3591766	1	3	40
S_3648326	1	3.2	41
S_3704887	1	3.4	42
S_3784140	1	3.6	43
S_3886086	1	3.8	44
S_3988033	1	4	45
S_4089979	1	4.2	46
S_4191925	1	4.4	47
S_4293872	1	4.6	48
S_4395818	1	4.8	49
S_4471636	1	5	50
S_4521325	1	5.2	51
S_4571015	1	5.4	52
S_4620704	1	5.6	53
S_4670394	1	5.8	54
S_4720084	1	6	55
S_4769773	1	6.2	56
S_4819463	1	6.4	57
S_4869152	1	6.6	58
S_4918842	1	6.8	59
S_4968531	1	7	60
S_5018221	1	7.2	61
S_5067911	1	7.4	62
S_5117600	1	7.6	63
S_5167290	1	7.8	64
S_5216979	1	8	65
S_5266669	1	8.2	66
S_5316358	1	8.4	67
S_5366048	1	8.6	68
S_5415738	1	8.8	69
S_5465427	1	9	70
S_5515117	1	9.2	71
S_5564806	1	9.4	72
S_5625467	1	9.6	73
S_5697098	1	9.8	74
S_5768729	1	10	75
S_5840360	1	10.2	76
S_5911991	1	10.4	77
S_5983623	1	10.6	78
S_6055254	1	10.8	79
S_6126885	1	11	80
S_6198516	1	11.2	81
S_6284826	1	11.4	82
S_6385813	1	11.6	83
S_6486801	1	11.8	84
S_6587788	1	12	85
S_6688776	1	12.2	86
S_6789763	1	12.4	87
S_6890751	1	12.6	88
S_6991738	1	12.8	89
S_7092726	1	13	90
S_7193713	1	13.2	91
S_7298970	1	13.4	92
S_7404228	1	13.6	93
S_7509485	1	13.8	94
S_7614742	1	14	95
S_7719999	1	14.2	96
S_7825257	1	14.4	97
S_7930514	1	14.6	98
S_8035771	1	14.8	99
S_8141028	1	15	100
S_8246286	1	15.2	101
S_8351543	1	15.4	102
S_8421469	1	15.6	103
S_8489863	1	15.8	104
S_8558256	1	16	105
S_8640669	1	16.2	106
S_8723082	1	16.4	107
S_8805495	1	16.6	108
S_8887909	1	16.8	109
S_8970322	1	17	110
S_9052735	1	17.2	111
S_9152449	1	17.4	112
S_9252164	1	17.6	113
S_9314887	1	17.8	114
S_9336056	1	18	115
S_9357225	1	18.2	116
S_9378393	1	18.4	117
S_9399562	1	18.6	118
S_9420731	1	18.8	119
S_9441900	1	19	120
S_9463068	1	19.2	121
S_9484237	1	19.4	122
S_9728947	1	19.6	123
S_9973657	1	19.8	124
S_10144516	1	20	125
S_10240686	1	20.2	126
S_10336856	1	20.4	127
S_10433026	1	20.6	128
S_10529196	1	20.8	129
S_10625367	1	21	130
S_10721537	1	21.2	131
S_10817707	1	21.4	132
S_10913877	1	21.6	133
S_11013433	1	21.8	134
S_11116374	1	22	135
S_11219316	1	22.2	136
S_11322257	1	22.4	137
S_11425199	1	22.6	138
S_11528140	1	22.8	139
S_11631082	1	23	140
S_11734023	1	23.2	141
S_11836965	1	23.4	142
S_11939906	1	23.6	143
S_12042848	1	23.8	144
S_12145789	1	24	145
S_12248731	1	24.2	146
S_12338928	1	24.4	147
S_12429125	1	24.6	148
S_12519321	1	24.8	149
S_12609518	1	25	150
S_12699715	1	25.2	151
S_12789912	1	25.4	152
S_12880109	1	25.6	153
S_12970306	1	25.8	154
S_13060502	1	26	155
S_13150699	1	26.2	156
S_13240896	1	26.4	157
S_13331093	1	26.6	158
S_13421290	1	26.8	159
S_13511487	1	27	160
S_13601683	1	27.2	161
S_13691880	1	27.4	162
S_13782077	1	27.6	163
S_13872274	1	27.8	164
S_13962471	1	28	165
S_14052668	1	28.2	166
S_14142864	1	28.4	167
S_14233061	1	28.6	168
S_14323258	1	28.8	169
S_14413455	1	29	170
S_14503652	1	29.2	171
S_14593849	1	29.4	172
S_14799189	1	29.6	173
S_15004541	1	29.8	174
S_15095216	1	30	175
S_15185892	1	30.2	176
S_15276567	1	30.4	177
S_15367242	1	30.6	178
S_15457918	1	30.8	179
S_15548593	1	31	180
S_15639269	1	31.2	181
S_15729944	1	31.4	182
S_15832862	1	31.6	183
S_15948021	1	31.8	184
S_16063180	1	32	185
S_16178339	1	32.2	186
S_16293498	1	32.4	187
S_16408657	1	32.6	188
S_16523816	1	32.8	189
S_16716338	1	33	190
S_16986221	1	33.2	191
S_17256105	1	33.4	192
S_17525988	1	33.6	193
S_17686844	1	33.8	194
S_17726537	1	34	195
S_17852723	1	34.2	196
S_18065404	1	34.4	197
S_18278085	1	34.6	198
S_18490765	1	34.8	199
S_18703446	1	35	200
S_18916127	1	35.2	201
S_19128807	1	35.4	202
S_19341488	1	35.6	203
S_19554169	1	35.8	204
S_19766850	1	36	205
S_19979530	1	36.2	206
S_20192211	1	36.4	207
S_20404892	1	36.6	208
S_20617572	1	36.8	209
S_20830253	1	37	210
S_21042934	1	37.2	211
S_21255614	1	37.4	212
S_21468295	1	37.6	213
S_21580436	1	37.8	214
S_21692577	1	38	215
S_21804718	1	38.2	216
S_21916860	1	38.4	217
S_22029001	1	38.6	218
S_22141142	1	38.8	219
S_22253283	1	39	220
S_22481737	1	39.2	221
S_22744495	1	39.4	222
S_22987440	1	39.6	223
S_23176587	1	39.8	224
S_23365734	1	40	225
S_23554882	1	40.2	226
S_23744029	1	40.4	227
S_23933176	1	40.6	228
S_24122324	1	40.8	229
S_24311471	1	41	230
S_24500618	1	41.2	231
S_24689765	1	41.4	232
S_24878913	1	41.6	233
S_25068060	1	41.8	234
S_25257207	1	42	235
S_25446355	1	42.2	236
S_25635502	1	42.4	237
S_25824649	1	42.6	238
S_26013797	1	42.8	239
S_26202944	1	43	240
S_26311183	1	43.2	241
S_26419422	1	43.4	242
S_26527661	1	43.6	243
S_26635900	1	43.8	244
S_26744138	1	44	245
S_26852377	1	44.2	246
S_26960616	1	44.4	247
S_27068855	1	44.6	248
S_27177094	1	44.8	249
S_27285333	1	45	250
S_27393572	1	45.2	251
S_27501811	1	45.4	252
S_27610049	1	45.6	253
S_27718288	1	45.8	254
S_27826527	1	46	255
S_27934766	1	46.2	256
S_28043005	1	46.4	257
S_28151244	1	46.6	258
S_28259483	1	46.8	259
S_28367722	1	47	260
S_28516304	1	47.2	261
S_28705230	1	47.4	262
S_28894157	1	47.6	263
S_29083083	1	47.8	264
S_29272009	1	48	265
S_29460935	1	48.2	266
S_29649861	1	48.4	267
S_29838788	1	48.6	268
S_30027714	1	48.8	269
S_30216640	1	49	270
S_30405566	1	49.2	271
S_30594493	1	49.4	272
S_30783419	1	49.6	273
S_30972345	1	49.8	274
S_31161271	1	50	275
S_31350198	1	50.2	276
S_31539124	1	50.4	277
S_31728050	1	50.6	278
S_31916976	1	50.8	279
S_32105902	1	51	280
S_32294829	1	51.2	281
S_32483755	1	51.4	282
S_32653841	1	51.6	283
S_32805087	1	51.8	284
S_32956333	1	52	285
S_33107580	1	52.2	286
S_33258826	1	52.4	287
S_33410072	1	52.6	288
S_33561318	1	52.8	289
S_33712564	1	53	290
S_33863810	1	53.2	291
S_34015057	1	53.4	292
S_34166303	1	53.6	293
S_34673143	1	53.8	294
S_34983260	1	54	295
S_35293378	1	54.2	296
S_35603495	1	54.4	297
S_35913613	1	54.6	298
S_36223730	1	54.8	299
S_36533848	1	55	300
S_36843965	1	55.2	301
S_37154083	1	55.4	302
S_37464200	1	55.6	303
S_37774317	1	55.8	304
S_38084435	1	56	305
S_38394552	1	56.2	306
S_38645297	1	56.4	307
S_38836669	1	56.6	308
S_39028040	1	56.8	309
S_39219412	1	57	310
S_39428843	1	57.2	311
S_39638275	1	57.4	312
S_39847706	1	57.6	313
S_40057138	1	57.8	314
S_40266569	1	58	315
S_40476001	1	58.2	316
S_40685432	1	58.4	317
S_40894864	1	58.6	318
S_41104296	1	58.8	319
S_41674284	1	59	320
S_42244271	1	59.2	321
S_42814259	1	59.4	322
S_43384246	1	59.6	323
S_43744350	1	59.8	324
S_43894571	1	60	325
S_44044791	1	60.2	326
S_44195012	1	60.4	327
S_44373656	1	60.6	328
S_44658596	1	60.8	329
S_44943536	1	61	330
S_45228475	1	61.2	331
S_45513415	1	61.4	332
S_45683866	1	61.6	333
S_45854317	1	61.8	334
S_46039382	1	62	335
S_46290752	1	62.2	336
S_46595208	1	62.4	337
S_46899663	1	62.6	338
S_47204119	1	62.8	339
S_47508575	1	63	340
S_47813030	1	63.2	341
S_48117486	1	63.4	342
S_48421942	1	63.6	343
S_48726397	1	63.8	344
S_49030853	1	64	345
S_49335309	1	64.2	346
S_49639764	1	64.4	347
S_49944220	1	64.6	348
S_50245860	1	64.8	349
S_50544684	1	65	350
S_50843507	1	65.2	351
S_51142331	1	65.4	352
S_51327581	1	65.6	353
S_51399258	1	65.8	354
S_51563636	1	66	355
S_51728013	1	66.2	356
S_51892391	1	66.4	357
S_52056768	1	66.6	358
S_52221146	1	66.8	359
S_52385524	1	67	360
S_52549901	1	67.2	361
S_52714279	1	67.4	362
S_52878657	1	67.6	363
S_53043034	1	67.8	364
S_53207412	1	68	365
S_53371789	1	68.2	366
S_53536167	1	68.4	367
S_53700545	1	68.6	368
S_53864922	1	68.8	369
S_54321820	1	69	370
S_55071238	1	69.2	371
S_56076331	1	69.4	372
S_56268023	1	69.6	373
S_56459715	1	69.8	374
S_56651407	1	70	375
S_56947226	1	70.2	376
S_57347172	1	70.4	377
S_57747118	1	70.6	378
S_58147064	1	70.8	379
S_58547011	1	71	380
S_58946957	1	71.2	381
S_59346903	1	71.4	382
S_59746849	1	71.6	383
S_60165124	1	71.8	384
S_60556302	1	72	385
S_60947481	1	72.2	386
S_61486673	1	72.4	387
S_62173878	1	72.6	388
S_62861084	1	72.8	389
S_63548289	1	73	390
S_64482870	1	73.2	391
S_64969651	1	73.4	392
S_65456432	1	73.6	393
S_65943213	1	73.8	394
S_66429994	1	74	395
S_66916775	1	74.2	396
S_67403556	1	74.4	397
S_67831480	1	74.6	398
S_68200547	1	74.8	399
S_68569614	1	75	400
S_68938681	1	75.2	401
S_69307748	1	75.4	402
S_69676815	1	75.6	403
S_70045882	1	75.8	404
S_70414949	1	76	405
S_70784016	1	76.2	406
S_71153083	1	76.4	407
S_71522150	1	76.6	408
S_71891217	1	76.8	409
S_72260284	1	77	410
S_72629352	1	77.2	411
S_72998419	1	77.4	412
S_73367486	1	77.6	413
S_73736553	1	77.8	414
S_74105620	1	78	415
S_74474687	1	78.2	416
S_74843754	1	78.4	417
S_75212821	1	78.6	418
S_75581888	1	78.8	419
S_75950955	1	79	420
S_76320022	1	79.2	421
S_76689089	1	79.4	422
S_77058156	1	79.6	423
S_77561162	1	79.8	424
S_78198107	1	80	425
S_78835052	1	80.2	426
S_79471996	1	80.4	427
S_80108941	1	80.6	428
S_80745886	1	80.8	429
S_81382830	1	81	430
S_82019775	1	81.2	431
S_82371965	1	81.4	432
S_82724155	1	81.6	433
S_83076345	1	81.8	434
S_83428535	1	82	435
S_83780725	1	82.2	436
S_84195403	1	82.4	437
S_84610081	1	82.6	438
S_85024759	1	82.8	439
S_85439437	1	83	440
S_85854115	1	83.2	441
S_86268793	1	83.4	442
S_86683471	1	83.6	443
S_87098149	1	83.8	444
S_87512827	1	84	445
S_87927505	1	84.2	446
S_88342183	1	84.4	447
S_88680250	1	84.6	448
S_89287852	1	84.8	449
S_89865513	1	85	450
S_90443174	1	85.2	451
S_91020835	1	85.4	452
S_91598496	1	85.6	453
S_92176157	1	85.8	454
S_92753818	1	86	455
S_93331479	1	86.2	456
S_93909140	1	86.4	457
S_94986039	1	86.6	458
S_96062938	1	86.8	459
S_97139837	1	87	460
S_98495930	1	87.2	461
S_100131217	1	87.4	462
S_101766503	1	87.6	463
S_103241856	1	87.8	464
S_104557078	1	88	465
S_105872301	1	88.2	466
S_107365735	1	88.4	467
S_110582929	1	88.6	468
S_113800123	1	88.8	469
S_117801682	1	89	470
S_129615789	1	89.2	471
S_148458078	1	89.4	472
S_149357300	1	89.6	473
S_150816131	1	89.8	474
S_152274963	1	90	475
S_153733794	1	90.2	476
S_155192626	1	90.4	477
S_156651457	1	90.6	478
S_158110289	1	90.8	479
S_159569120	1	91	480
S_161027952	1	91.2	481
S_162922240	1	91.4	482
S_164816528	1	91.6	483
S_166710816	1	91.8	484
S_167326815	1	92	485
S_167942814	1	92.2	486
S_168558813	1	92.4	487
S_169174812	1	92.6	488
S_169790811	1	92.8	489
S_170406810	1	93	490
S_171022809	1	93.2	491
S_171638808	1	93.4	492
S_172254807	1	93.6	493
S_172870806	1	93.8	494
S_173486805	1	94	495
S_174102804	1	94.2	496
S_174718803	1	94.4	497
S_175334802	1	94.6	498
S_175914447	1	94.8	499
S_176457738	1	95	500
S_177001029	1	95.2	501
S_177544320	1	95.4	502
S_178087611	1	95.6	503
S_178630902	1	95.8	504
S_179174193	1	96	505
S_179717484	1	96.2	506
S_180201602	1	96.4	507
S_180626549	1	96.6	508
S_181051496	1	96.8	509
S_181476442	1	97	510
S_181901389	1	97.2	511
S_182326336	1	97.4	512
S_182719270	1	97.6	513
S_183080192	1	97.8	514
S_183441114	1	98	515
S_183802036	1	98.2	516
S_183848048	1	98.4	517
S_183894059	1	98.6	518
S_183940071	1	98.8	519
S_183986082	1	99	520
S_184367770	1	99.2	521
S_184616441	1	99.4	522
S_184865113	1	99.6	523
S_185113784	1	99.8	524
S_185362456	1	100	525
S_185611128	1	100.2	526
S_185859799	1	100.4	527
S_186108471	1	100.6	528
S_186357142	1	100.8	529
S_186605814	1	101	530
S_186854485	1	101.2	531
S_187103157	1	101.4	532
S_187351829	1	101.6	533
S_187600500	1	101.8	534
S_187849172	1	102	535
S_188097843	1	102.2	536
S_188346515	1	102.4	537
S_188595186	1	102.6	538
S_188843858	1	102.8	539
S_189092529	1	103	540
S_189341201	1	103.2	541
S_189589873	1	103.4	542
S_189838544	1	103.6	543
S_190087216	1	103.8	544
S_190335887	1	104	545
S_190584559	1	104.2	546
S_190833230	1	104.4	547
S_191081902	1	104.6	548
S_191330573	1	104.8	549
S_191579245	1	105	550
S_191827917	1	105.2	551
S_192076588	1	105.4	552
S_192325260	1	105.6	553
S_192573931	1	105.8	554
S_192822603	1	106	555
S_193071274	1	106.2	556
S_193319946	1	106.4	557
S_193568618	1	106.6	558
S_193817289	1	106.8	559
S_194065961	1	107	560
S_194314632	1	107.2	561
S_194563304	1	107.4	562
S_194811975	1	107.6	563
S_195060647	1	107.8	564
S_195309318	1	108	565
S_195557990	1	108.2	566
S_195760211	1	108.4	567
S_195962433	1	108.6	568
S_196164654	1	108.8	569
S_196366875	1	109	570
S_196569097	1	109.2	571
S_196771318	1	109.4	572
S_196973539	1	109.6	573
S_197161167	1	109.8	574
S_197334200	1	110	575
S_197507233	1	110.2	576
S_197680266	1	110.4	577
S_197853299	1	110.6	578
S_198026332	1	110.8	579
S_198199365	1	111	580
S_198372398	1	111.2	581
S_198545431	1	111.4	582
S_198718464	1	111.6	583
S_198891498	1	111.8	584
S_199064531	1	112	585
S_199237564	1	112.2	586
S_199410597	1	112.4	587
S_199583630	1	112.6	588
S_199756663	1	112.8	589
S_199929696	1	113	590
S_200102729	1	113.2	591
S_200275762	1	113.4	592
S_200448795	1	113.6	593
S_200621829	1	113.8	594
S_200794862	1	114	595
S_200967895	1	114.2	596
S_201140928	1	114.4	597
S_201313961	1	114.6	598
S_201486994	1	114.8	599
S_201837133	1	115	600
S_202187271	1	115.2	601
S_202537410	1	115.4	602
S_202887549	1	115.6	603
S_203237687	1	115.8	604
S_203587826	1	116	605
S_204259694	1	116.2	606
S_204862743	1	116.4	607
S_205071965	1	116.6	608
S_205281187	1	116.8	609
S_205490408	1	117	610
S_205699630	1	117.2	611
S_205908852	1	117.4	612
S_206118074	1	117.6	613
S_206327296	1	117.8	614
S_206536518	1	118	615
S_206745740	1	118.2	616
S_206954961	1	118.4	617
S_207164183	1	118.6	618
S_207373405	1	118.8	619
S_207582627	1	119	620
S_207791849	1	119.2	621
S_208001071	1	119.4	622
S_208210292	1	119.6	623
S_208419514	1	119.8	624
S_208628736	1	120	625
S_208854241	1	120.2	626
S_209096029	1	120.4	627
S_209337816	1	120.6	628
S_209579604	1	120.8	629
S_209821392	1	121	630
S_210063180	1	121.2	631
S_210304967	1	121.4	632
S_210546755	1	121.6	633
S_210788543	1	121.8	634
S_211030331	1	122	635
S_211272119	1	122.2	636
S_211513906	1	122.4	637
S_211755694	1	122.6	638
S_211997482	1	122.8	639
S_212239270	1	123	640
S_212481057	1	123.2	641
S_212722845	1	123.4	642
S_212991310	1	123.6	643
S_213071820	1	123.8	644
S_213152330	1	124	645
S_213409743	1	124.2	646
S_213667155	1	124.4	647
S_213924567	1	124.6	648
S_214181980	1	124.8	649
S_214439392	1	125	650
S_214696804	1	125.2	651
S_214954217	1	125.4	652
S_215211629	1	125.6	653
S_215468843	1	125.8	654
S_215725860	1	126	655
S_215982877	1	126.2	656
S_216239894	1	126.4	657
S_216496911	1	126.6	658
S_216753928	1	126.8	659
S_217010945	1	127	660
S_217267962	1	127.2	661
S_217587466	1	127.4	662
S_218082692	1	127.6	663
S_218577918	1	127.8	664
S_219073144	1	128	665
S_219568370	1	128.2	666
S_220063596	1	128.4	667
S_220558821	1	128.6	668
S_221054047	1	128.8	669
S_221549273	1	129	670
S_222044499	1	129.2	671
S_222539725	1	129.4	672
S_223034952	1	129.6	673
S_223150924	1	129.8	674
S_223266896	1	130	675
S_223382869	1	130.2	676
S_223498841	1	130.4	677
S_223614813	1	130.6	678
S_223730785	1	130.8	679
S_223846758	1	131	680
S_223962730	1	131.2	681
S_224078702	1	131.4	682
S_224240537	1	131.6	683
S_224402372	1	131.8	684
S_224564208	1	132	685
S_224726043	1	132.2	686
S_224887878	1	132.4	687
S_225049713	1	132.6	688
S_225340318	1	132.8	689
S_225759692	1	133	690
S_226179067	1	133.2	691
S_226598441	1	133.4	692
S_227017815	1	133.6	693
S_227437190	1	133.8	694
S_227653719	1	134	695
S_227870248	1	134.2	696
S_228086777	1	134.4	697
S_228254601	1	134.6	698
S_228408957	1	134.8	699
S_228563313	1	135	700
S_228824796	1	135.2	701
S_229086279	1	135.4	702
S_229347761	1	135.6	703
S_229609244	1	135.8	704
S_229870727	1	136	705
S_230132210	1	136.2	706
S_230393692	1	136.4	707
S_230655175	1	136.6	708
S_230916658	1	136.8	709
S_231178141	1	137	710
S_231439623	1	137.2	711
S_231703173	1	137.4	712
S_232213940	1	137.6	713
S_232724707	1	137.8	714
S_233235474	1	138	715
S_233746241	1	138.2	716
S_234257008	1	138.4	717
S_234767775	1	138.6	718
S_235278541	1	138.8	719
S_235789308	1	139	720
S_236300075	1	139.2	721
S_236810842	1	139.4	722
S_237321609	1	139.6	723
S_237832376	1	139.8	724
S_238343143	1	140	725
S_238681929	1	140.2	726
S_239020714	1	140.4	727
S_239359500	1	140.6	728
S_239698285	1	140.8	729
S_240037071	1	141	730
S_240375856	1	141.2	731
S_240714642	1	141.4	732
S_241053427	1	141.6	733
S_241496179	1	141.8	734
S_241892240	1	142	735
S_242288302	1	142.2	736
S_242684363	1	142.4	737
S_243080424	1	142.6	738
S_243476486	1	142.8	739
S_243872547	1	143	740
S_244268609	1	143.2	741
S_244664670	1	143.4	742
S_245060731	1	143.6	743
S_245456793	1	143.8	744
S_245852854	1	144	745
S_246248916	1	144.2	746
S_246644977	1	144.4	747
S_247041039	1	144.6	748
S_247437100	1	144.8	749
S_247833161	1	145	750
S_248229223	1	145.2	751
S_248625284	1	145.4	752
S_249021346	1	145.6	753
S_249417407	1	145.8	754
S_249992821	1	146	755
S_250568234	1	146.2	756
S_251143648	1	146.4	757
S_251433798	1	146.6	758
S_251723948	1	146.8	759
S_252014098	1	147	760
S_252304247	1	147.2	761
S_252594397	1	147.4	762
S_252884547	1	147.6	763
S_253063477	1	147.8	764
S_253131188	1	148	765
S_253198898	1	148.2	766
S_253266609	1	148.4	767
S_253334319	1	148.6	768
S_253402029	1	148.8	769
S_253469740	1	149	770
S_253537450	1	149.2	771
S_253605161	1	149.4	772
S_253774731	1	149.6	773
S_254046161	1	149.8	774
S_254317591	1	150	775
S_254589021	1	150.2	776
S_254860451	1	150.4	777
S_255131880	1	150.6	778
S_255403310	1	150.8	779
S_255674740	1	151	780
S_255946170	1	151.2	781
S_256217600	1	151.4	782
S_256489030	1	151.6	783
S_256513832	1	151.8	784
S_256850178	1	152	785
S_257186525	1	152.2	786
S_257421935	1	152.4	787
S_257657345	1	152.6	788
S_257892756	1	152.8	789
S_258128166	1	153	790
S_258363576	1	153.2	791
S_258455586	1	153.4	792
S_258547596	1	153.6	793
S_258639607	1	153.8	794
S_258731617	1	154	795
S_258823627	1	154.2	796
S_258915637	1	154.4	797
S_259007647	1	154.6	798
S_259099657	1	154.8	799
S_259191668	1	155	800
S_259283678	1	155.2	801
S_259375688	1	155.4	802
S_259776146	1	155.6	803
S_260176605	1	155.8	804
S_260577063	1	156	805
S_260977522	1	156.2	806
S_262168484	1	156.4	807
S_262389139	1	156.6	808
S_262609794	1	156.8	809
S_262816257	1	157	810
S_263008530	1	157.2	811
S_263200803	1	157.4	812
S_263730821	1	157.6	813
S_263985002	1	157.8	814
S_264239182	1	158	815
S_264493363	1	158.2	816
S_264747544	1	158.4	817
S_265001724	1	158.6	818
S_265255905	1	158.8	819
S_265510085	1	159	820
S_265764266	1	159.2	821
S_266018446	1	159.4	822
S_266272627	1	159.6	823
S_266526808	1	159.8	824
S_266780988	1	160	825
S_267035169	1	160.2	826
S_267289349	1	160.4	827
S_267543530	1	160.6	828
S_267797711	1	160.8	829
S_268051891	1	161	830
S_268306072	1	161.2	831
S_268560252	1	161.4	832
S_268814433	1	161.6	833
S_269068613	1	161.8	834
S_269322794	1	162	835
S_269872390	1	162.2	836
S_270418769	1	162.4	837
S_270965149	1	162.6	838
S_271225201	1	162.8	839
S_271485253	1	163	840
S_271745305	1	163.2	841
S_272005357	1	163.4	842
S_272265410	1	163.6	843
S_272525462	1	163.8	844
S_272785514	1	164	845
S_273045566	1	164.2	846
S_273305618	1	164.4	847
S_273487121	1	164.6	848
S_273668623	1	164.8	849
S_273850126	1	165	850
S_274031628	1	165.2	851
S_274213131	1	165.4	852
S_274394634	1	165.6	853
S_274576136	1	165.8	854
S_274757639	1	166	855
S_274939142	1	166.2	856
S_275120644	1	166.4	857
S_275302147	1	166.6	858
S_275483649	1	166.8	859
S_275665152	1	167	860
S_275846655	1	167.2	861
S_276028157	1	167.4	862
S_276209660	1	167.6	863
S_276330385	1	167.8	864
S_276451108	1	168	865
S_276571832	1	168.2	866
S_276692555	1	168.4	867
S_276813279	1	168.6	868
S_276934002	1	168.8	869
S_277601629	1	169	870
S_277790775	1	169.2	871
S_277979922	1	169.4	872
S_278169068	1	169.6	873
S_278358214	1	169.8	874
S_278547360	1	170	875
S_278736507	1	170.2	876
S_278925653	1	170.4	877
S_279114799	1	170.6	878
S_279303945	1	170.8	879
S_279493092	1	171	880
S_279682238	1	171.2	881
S_279777524	1	171.4	882
S_279872810	1	171.6	883
S_279968096	1	171.8	884
S_280063381	1	172	885
S_280158667	1	172.2	886
S_280253953	1	172.4	887
S_280349239	1	172.6	888
S_280444525	1	172.8	889
S_280539811	1	173	890
S_280635097	1	173.2	891
S_280730383	1	173.4	892
S_280825668	1	173.6	893
S_280920954	1	173.8	894
S_281016240	1	174	895
S_281111526	1	174.2	896
S_281206812	1	174.4	897
S_281298123	1	174.6	898
S_281389433	1	174.8	899
S_281480744	1	175	900
S_281572055	1	175.2	901
S_281663366	1	175.4	902
S_281799633	1	175.6	903
S_281980857	1	175.8	904
S_282162082	1	176	905
S_282343306	1	176.2	906
S_282524530	1	176.4	907
S_282705755	1	176.6	908
S_283241429	1	176.8	909
S_283549061	1	177	910
S_283856694	1	177.2	911
S_284134346	1	177.4	912
S_284382017	1	177.6	913
S_284629688	1	177.8	914
S_284877359	1	178	915
S_285125030	1	178.2	916
S_285201527	1	178.4	917
S_285329819	1	178.6	918
S_285458111	1	178.8	919
S_285564889	1	179	920
S_285650152	1	179.2	921
S_285886522	1	179.4	922
S_286122893	1	179.6	923
S_286359263	1	179.8	924
S_286496630	1	180	925
S_286633997	1	180.2	926
S_286771364	1	180.4	927
S_286908731	1	180.6	928
S_286998925	1	180.8	929
S_287041946	1	181	930
S_287174334	1	181.2	931
S_287396087	1	181.4	932
S_287617841	1	181.6	933
S_287787402	1	181.8	934
S_287904771	1	182	935
S_288022140	1	182.2	936
S_288139509	1	182.4	937
S_288256878	1	182.6	938
S_288374247	1	182.8	939
S_288491616	1	183	940
S_288608985	1	183.2	941
S_288726354	1	183.4	942
S_288843723	1	183.6	943
S_288961092	1	183.8	944
S_289078461	1	184	945
S_289195830	1	184.2	946
S_289313199	1	184.4	947
S_289430568	1	184.6	948
S_289547937	1	184.8	949
S_289692611	1	185	950
S_289837285	1	185.2	951
S_289981959	1	185.4	952
S_290126633	1	185.6	953
S_290271308	1	185.8	954
S_290415982	1	186	955
S_290560656	1	186.2	956
S_290705330	1	186.4	957
S_290850004	1	186.6	958
S_290994678	1	186.8	959
S_291139352	1	187	960
S_291284026	1	187.2	961
S_291428701	1	187.4	962
S_291573375	1	187.6	963
S_291718049	1	187.8	964
S_291862723	1	188	965
S_291934176	1	188.2	966
S_292005628	1	188.4	967
S_292077081	1	188.6	968
S_292148534	1	188.8	969
S_292219987	1	189	970
S_292291439	1	189.2	971
S_292362892	1	189.4	972
S_292434345	1	189.6	973
S_292505798	1	189.8	974
S_292577250	1	190	975
S_292648703	1	190.2	976
S_292720156	1	190.4	977
S_292791608	1	190.6	978
S_292863061	1	190.8	979
S_292934514	1	191	980
S_293005967	1	191.2	981
S_293096294	1	191.4	982
S_293210479	1	191.6	983
S_293329646	1	191.8	984
S_293448814	1	192	985
S_293567981	1	192.2	986
S_293655629	1	192.4	987
S_293711758	1	192.6	988
S_293767887	1	192.8	989
S_293929312	1	193	990
S_294196031	1	193.2	991
S_294462750	1	193.4	992
S_294729469	1	193.6	993
S_295018337	1	193.8	994
S_295051099	1	194	995
S_295083861	1	194.2	996
S_295116623	1	194.4	997
S_295149384	1	194.6	998
S_295182146	1	194.8	999
S_295214908	1	195	1000
S_295247670	1	195.2	1001
S_295280432	1	195.4	1002
S_295313194	1	195.6	1003
S_295345955	1	195.8	1004
S_295378717	1	196	1005
S_295411479	1	196.2	1006
S_295435385	1	196.4	1007
S_295450436	1	196.6	1008
S_295646610	1	196.8	1009
S_295762684	1	197	1010
S_295827311	1	197.2	1011
S_295891938	1	197.4	1012
S_295956565	1	197.6	1013
S_296021192	1	197.8	1014
S_296145565	1	198	1015
S_296269938	1	198.2	1016
S_296394311	1	198.4	1017
S_296518683	1	198.6	1018
S_296643056	1	198.8	1019
S_296767429	1	199	1020
S_296891802	1	199.2	1021
S_297039319	1	199.4	1022
S_297172974	1	199.6	1023
S_297306628	1	199.8	1024
S_297440283	1	200	1025
S_297573937	1	200.2	1026
S_297707592	1	200.4	1027
S_297841246	1	200.6	1028
S_297974901	1	200.8	1029
S_298067156	1	201	1030
S_298159412	1	201.2	1031
S_298251667	1	201.4	1032
S_298343923	1	201.6	1033
S_298436178	1	201.8	1034
S_298689673	1	202	1035
S_299197628	1	202.2	1036
S_299325417	1	202.4	1037
S_299453205	1	202.6	1038
S_299580994	1	202.8	1039
S_299708783	1	203	1040
S_299836572	1	203.2	1041
S_299964360	1	203.4	1042
S_300092149	1	203.6	1043
S_300219938	1	203.8	1044
S_300347727	1	204	1045
S_300475515	1	204.2	1046
S_300603304	1	204.4	1047
S_300731093	1	204.6	1048
S_300858882	1	204.8	1049
S_300986670	1	205	1050
S_301114459	1	205.2	1051
S_301242248	1	205.4	1052
S_301370037	1	205.6	1053
S_95635	2	-3.6	1054
S_154385	2	-3.4	1055
S_213136	2	-3.2	1056
S_271887	2	-3	1057
S_330637	2	-2.8	1058
S_389388	2	-2.6	1059
S_448138	2	-2.4	1060
S_506889	2	-2.2	1061
S_565639	2	-2	1062
S_624390	2	-1.8	1063
S_683140	2	-1.6	1064
S_741891	2	-1.4	1065
S_800641	2	-1.2	1066
S_859392	2	-1	1067
S_918142	2	-0.8	1068
S_976893	2	-0.6	1069
S_1035643	2	-0.4	1070
S_1269352	2	-0.2	1071
S_1312406	2	8.33E-16	1072
S_1355460	2	0.2	1073
S_1398514	2	0.4	1074
S_1441568	2	0.6	1075
S_1484622	2	0.8	1076
S_1527676	2	1	1077
S_1570730	2	1.2	1078
S_1613784	2	1.4	1079
S_1656838	2	1.6	1080
S_1699892	2	1.8	1081
S_1742946	2	2	1082
S_1786000	2	2.2	1083
S_1829054	2	2.4	1084
S_1872108	2	2.6	1085
S_1915161	2	2.8	1086
S_1958215	2	3	1087
S_2001269	2	3.2	1088
S_2044323	2	3.4	1089
S_2087377	2	3.6	1090
S_2130431	2	3.8	1091
S_2173485	2	4	1092
S_2216539	2	4.2	1093
S_2259593	2	4.4	1094
S_2302647	2	4.6	1095
S_2345701	2	4.8	1096
S_2388755	2	5	1097
S_2431809	2	5.2	1098
S_2474863	2	5.4	1099
S_2578035	2	5.6	1100
S_2654015	2	5.8	1101
S_2729995	2	6	1102
S_2807845	2	6.2	1103
S_2944758	2	6.4	1104
S_3081671	2	6.6	1105
S_3147249	2	6.8	1106
S_3194947	2	7	1107
S_3224766	2	7.2	1108
S_3254584	2	7.4	1109
S_3284403	2	7.6	1110
S_3314221	2	7.8	1111
S_3344039	2	8	1112
S_3373858	2	8.2	1113
S_3403255	2	8.4	1114
S_3432232	2	8.6	1115
S_3461208	2	8.8	1116
S_3490185	2	9	1117
S_3519161	2	9.2	1118
S_3548138	2	9.4	1119
S_3577114	2	9.6	1120
S_3606091	2	9.8	1121
S_3683961	2	10	1122
S_3761832	2	10.2	1123
S_3839702	2	10.4	1124
S_3917572	2	10.6	1125
S_3995442	2	10.8	1126
S_4073313	2	11	1127
S_4151183	2	11.2	1128
S_4219205	2	11.4	1129
S_4271262	2	11.6	1130
S_4323319	2	11.8	1131
S_4375376	2	12	1132
S_4427434	2	12.2	1133
S_4479491	2	12.4	1134
S_4531548	2	12.6	1135
S_4583606	2	12.8	1136
S_4635663	2	13	1137
S_4687720	2	13.2	1138
S_4739777	2	13.4	1139
S_4791835	2	13.6	1140
S_4843892	2	13.8	1141
S_4895949	2	14	1142
S_4948006	2	14.2	1143
S_5000064	2	14.4	1144
S_5052121	2	14.6	1145
S_5104178	2	14.8	1146
S_5156235	2	15	1147
S_5208293	2	15.2	1148
S_5260350	2	15.4	1149
S_5312407	2	15.6	1150
S_5364465	2	15.8	1151
S_5416522	2	16	1152
S_5468579	2	16.2	1153
S_5520636	2	16.4	1154
S_5572694	2	16.6	1155
S_5624751	2	16.8	1156
S_5676808	2	17	1157
S_5728865	2	17.2	1158
S_5780923	2	17.4	1159
S_5832980	2	17.6	1160
S_5870117	2	17.8	1161
S_5907254	2	18	1162
S_5971551	2	18.2	1163
S_6063006	2	18.4	1164
S_6154461	2	18.6	1165
S_6245916	2	18.8	1166
S_6337371	2	19	1167
S_6428826	2	19.2	1168
S_6508165	2	19.4	1169
S_6575388	2	19.6	1170
S_6642611	2	19.8	1171
S_6709834	2	20	1172
S_6777056	2	20.2	1173
S_6844279	2	20.4	1174
S_6911502	2	20.6	1175
S_6978725	2	20.8	1176
S_7045948	2	21	1177
S_7113170	2	21.2	1178
S_7180393	2	21.4	1179
S_7247616	2	21.6	1180
S_7314839	2	21.8	1181
S_7382061	2	22	1182
S_7449284	2	22.2	1183
S_7516507	2	22.4	1184
S_7602425	2	22.6	1185
S_7679279	2	22.8	1186
S_7756132	2	23	1187
S_7832986	2	23.2	1188
S_7909839	2	23.4	1189
S_7986693	2	23.6	1190
S_8063546	2	23.8	1191
S_8140400	2	24	1192
S_8217253	2	24.2	1193
S_8294107	2	24.4	1194
S_8370960	2	24.6	1195
S_8447814	2	24.8	1196
S_8524667	2	25	1197
S_8601521	2	25.2	1198
S_8678374	2	25.4	1199
S_8755228	2	25.6	1200
S_8832081	2	25.8	1201
S_8908935	2	26	1202
S_8985788	2	26.2	1203
S_9062642	2	26.4	1204
S_9139495	2	26.6	1205
S_9216349	2	26.8	1206
S_9293202	2	27	1207
S_9370056	2	27.2	1208
S_9446909	2	27.4	1209
S_9618917	2	27.6	1210
S_9790925	2	27.8	1211
S_9962933	2	28	1212
S_10032149	2	28.2	1213
S_10101365	2	28.4	1214
S_10170581	2	28.6	1215
S_10239796	2	28.8	1216
S_10309012	2	29	1217
S_10378228	2	29.2	1218
S_10447444	2	29.4	1219
S_10516660	2	29.6	1220
S_10583145	2	29.8	1221
S_10649629	2	30	1222
S_10716114	2	30.2	1223
S_10782598	2	30.4	1224
S_10849083	2	30.6	1225
S_10915567	2	30.8	1226
S_10982052	2	31	1227
S_11048536	2	31.2	1228
S_11115021	2	31.4	1229
S_11181506	2	31.6	1230
S_11247990	2	31.8	1231
S_11314475	2	32	1232
S_11380959	2	32.2	1233
S_11447444	2	32.4	1234
S_11513928	2	32.6	1235
S_11580413	2	32.8	1236
S_11646898	2	33	1237
S_11713382	2	33.2	1238
S_11779867	2	33.4	1239
S_11846351	2	33.6	1240
S_11912836	2	33.8	1241
S_11979320	2	34	1242
S_12045805	2	34.2	1243
S_12112289	2	34.4	1244
S_12178774	2	34.6	1245
S_12245259	2	34.8	1246
S_12311743	2	35	1247
S_12378228	2	35.2	1248
S_12444712	2	35.4	1249
S_12511197	2	35.6	1250
S_12577681	2	35.8	1251
S_12644166	2	36	1252
S_12744790	2	36.2	1253
S_12845414	2	36.4	1254
S_12946037	2	36.6	1255
S_13046661	2	36.8	1256
S_13147285	2	37	1257
S_13247909	2	37.2	1258
S_13348533	2	37.4	1259
S_13449157	2	37.6	1260
S_13549781	2	37.8	1261
S_13650404	2	38	1262
S_13751028	2	38.2	1263
S_13851652	2	38.4	1264
S_13950172	2	38.6	1265
S_14048693	2	38.8	1266
S_14147213	2	39	1267
S_14245733	2	39.2	1268
S_14344254	2	39.4	1269
S_14442774	2	39.6	1270
S_14541294	2	39.8	1271
S_14639814	2	40	1272
S_14738335	2	40.2	1273
S_14836855	2	40.4	1274
S_15002028	2	40.6	1275
S_15167200	2	40.8	1276
S_15332373	2	41	1277
S_15497546	2	41.2	1278
S_15683427	2	41.4	1279
S_15890017	2	41.6	1280
S_15964090	2	41.8	1281
S_16038163	2	42	1282
S_16112236	2	42.2	1283
S_16186309	2	42.4	1284
S_16260382	2	42.6	1285
S_16334455	2	42.8	1286
S_16408528	2	43	1287
S_16482601	2	43.2	1288
S_16556674	2	43.4	1289
S_16630746	2	43.6	1290
S_16704819	2	43.8	1291
S_16778892	2	44	1292
S_16852965	2	44.2	1293
S_16927038	2	44.4	1294
S_17001111	2	44.6	1295
S_17075184	2	44.8	1296
S_17149257	2	45	1297
S_17223330	2	45.2	1298
S_17297403	2	45.4	1299
S_17371476	2	45.6	1300
S_17445549	2	45.8	1301
S_17519622	2	46	1302
S_17593695	2	46.2	1303
S_17667768	2	46.4	1304
S_17741841	2	46.6	1305
S_17815914	2	46.8	1306
S_17889987	2	47	1307
S_17964060	2	47.2	1308
S_18038133	2	47.4	1309
S_18162922	2	47.6	1310
S_18338427	2	47.8	1311
S_18513933	2	48	1312
S_18689438	2	48.2	1313
S_18864944	2	48.4	1314
S_19040449	2	48.6	1315
S_19215955	2	48.8	1316
S_19391460	2	49	1317
S_19566966	2	49.2	1318
S_19742471	2	49.4	1319
S_19917977	2	49.6	1320
S_19958961	2	49.8	1321
S_19999945	2	50	1322
S_20040930	2	50.2	1323
S_20081914	2	50.4	1324
S_20122898	2	50.6	1325
S_20316704	2	50.8	1326
S_20510509	2	51	1327
S_20704315	2	51.2	1328
S_20898121	2	51.4	1329
S_21091926	2	51.6	1330
S_21285732	2	51.8	1331
S_21406200	2	52	1332
S_21526669	2	52.2	1333
S_21647137	2	52.4	1334
S_21767606	2	52.6	1335
S_21888074	2	52.8	1336
S_22008543	2	53	1337
S_22275514	2	53.2	1338
S_22372009	2	53.4	1339
S_22468503	2	53.6	1340
S_22564998	2	53.8	1341
S_22661493	2	54	1342
S_22757987	2	54.2	1343
S_22854482	2	54.4	1344
S_22950977	2	54.6	1345
S_23094731	2	54.8	1346
S_23285746	2	55	1347
S_23476761	2	55.2	1348
S_23667776	2	55.4	1349
S_23858791	2	55.6	1350
S_24049806	2	55.8	1351
S_24240821	2	56	1352
S_24431836	2	56.2	1353
S_24622851	2	56.4	1354
S_24814259	2	56.6	1355
S_25444803	2	56.8	1356
S_25714188	2	57	1357
S_25983573	2	57.2	1358
S_26252958	2	57.4	1359
S_26522343	2	57.6	1360
S_26791728	2	57.8	1361
S_27061113	2	58	1362
S_27330498	2	58.2	1363
S_27599883	2	58.4	1364
S_27869268	2	58.6	1365
S_27964842	2	58.8	1366
S_28060417	2	59	1367
S_28155991	2	59.2	1368
S_28251565	2	59.4	1369
S_28347140	2	59.6	1370
S_28462548	2	59.8	1371
S_28597790	2	60	1372
S_28733033	2	60.2	1373
S_28868275	2	60.4	1374
S_29003517	2	60.6	1375
S_29138759	2	60.8	1376
S_29274001	2	61	1377
S_29409244	2	61.2	1378
S_29544486	2	61.4	1379
S_29679728	2	61.6	1380
S_30292897	2	61.8	1381
S_30906065	2	62	1382
S_31291485	2	62.2	1383
S_31676904	2	62.4	1384
S_32062324	2	62.6	1385
S_32447743	2	62.8	1386
S_32833163	2	63	1387
S_33218582	2	63.2	1388
S_33604002	2	63.4	1389
S_33989422	2	63.6	1390
S_34374841	2	63.8	1391
S_34700898	2	64	1392
S_35006208	2	64.2	1393
S_35311519	2	64.4	1394
S_35616829	2	64.6	1395
S_35922139	2	64.8	1396
S_36227449	2	65	1397
S_36532760	2	65.2	1398
S_36838070	2	65.4	1399
S_37143380	2	65.6	1400
S_37448690	2	65.8	1401
S_37754001	2	66	1402
S_38059311	2	66.2	1403
S_38364621	2	66.4	1404
S_38669932	2	66.6	1405
S_38975242	2	66.8	1406
S_39280552	2	67	1407
S_39585862	2	67.2	1408
S_39891173	2	67.4	1409
S_40196483	2	67.6	1410
S_40706738	2	67.8	1411
S_41114121	2	68	1412
S_41521505	2	68.2	1413
S_41928889	2	68.4	1414
S_42336272	2	68.6	1415
S_42743656	2	68.8	1416
S_43151039	2	69	1417
S_43558423	2	69.2	1418
S_44278517	2	69.4	1419
S_44998610	2	69.6	1420
S_45718704	2	69.8	1421
S_46438797	2	70	1422
S_47158891	2	70.2	1423
S_47539007	2	70.4	1424
S_47919123	2	70.6	1425
S_48248216	2	70.8	1426
S_48526286	2	71	1427
S_49059160	2	71.2	1428
S_49846838	2	71.4	1429
S_50634516	2	71.6	1430
S_51422194	2	71.8	1431
S_52387686	2	72	1432
S_53522615	2	72.2	1433
S_54657543	2	72.4	1434
S_55792472	2	72.6	1435
S_56927400	2	72.8	1436
S_58062328	2	73	1437
S_59197257	2	73.2	1438
S_60416908	2	73.4	1439
S_60834813	2	73.6	1440
S_61252718	2	73.8	1441
S_61670623	2	74	1442
S_62088527	2	74.2	1443
S_62506432	2	74.4	1444
S_62925488	2	74.6	1445
S_66952853	2	74.8	1446
S_70980219	2	75	1447
S_75007584	2	75.2	1448
S_79034949	2	75.4	1449
S_83062315	2	75.6	1450
S_87089680	2	75.8	1451
S_91117045	2	76	1452
S_100160100	2	76.2	1453
S_113031412	2	76.4	1454
S_117441959	2	76.6	1455
S_121852506	2	76.8	1456
S_125507449	2	77	1457
S_128406788	2	77.2	1458
S_129982094	2	77.4	1459
S_131557400	2	77.6	1460
S_133132706	2	77.8	1461
S_134708012	2	78	1462
S_136283318	2	78.2	1463
S_137858624	2	78.4	1464
S_139433929	2	78.6	1465
S_141009235	2	78.8	1466
S_142584541	2	79	1467
S_144159847	2	79.2	1468
S_145735153	2	79.4	1469
S_147310722	2	79.6	1470
S_148392709	2	79.8	1471
S_149474697	2	80	1472
S_150556684	2	80.2	1473
S_151638671	2	80.4	1474
S_152547403	2	80.6	1475
S_153170753	2	80.8	1476
S_153794103	2	81	1477
S_155746493	2	81.2	1478
S_157698884	2	81.4	1479
S_160579525	2	81.6	1480
S_161763429	2	81.8	1481
S_162947334	2	82	1482
S_164131238	2	82.2	1483
S_165621420	2	82.4	1484
S_167417879	2	82.6	1485
S_168277614	2	82.8	1486
S_169124053	2	83	1487
S_169854388	2	83.2	1488
S_170481916	2	83.4	1489
S_171109445	2	83.6	1490
S_173250593	2	83.8	1491
S_173781914	2	84	1492
S_174222633	2	84.2	1493
S_174663353	2	84.4	1494
S_175104072	2	84.6	1495
S_175544792	2	84.8	1496
S_175985511	2	85	1497
S_176426230	2	85.2	1498
S_176881254	2	85.4	1499
S_177188683	2	85.6	1500
S_177496111	2	85.8	1501
S_177803540	2	86	1502
S_178110968	2	86.2	1503
S_178418396	2	86.4	1504
S_178725825	2	86.6	1505
S_178999790	2	86.8	1506
S_179240291	2	87	1507
S_179480793	2	87.2	1508
S_179721294	2	87.4	1509
S_179961795	2	87.6	1510
S_180202297	2	87.8	1511
S_180442798	2	88	1512
S_180683300	2	88.2	1513
S_180923801	2	88.4	1514
S_181164303	2	88.6	1515
S_181404804	2	88.8	1516
S_181645306	2	89	1517
S_181885807	2	89.2	1518
S_182126308	2	89.4	1519
S_182366810	2	89.6	1520
S_182607311	2	89.8	1521
S_182867893	2	90	1522
S_183148554	2	90.2	1523
S_183429215	2	90.4	1524
S_183709877	2	90.6	1525
S_183990538	2	90.8	1526
S_184271199	2	91	1527
S_184551860	2	91.2	1528
S_184771439	2	91.4	1529
S_184929934	2	91.6	1530
S_185088430	2	91.8	1531
S_185246926	2	92	1532
S_185405421	2	92.2	1533
S_185563917	2	92.4	1534
S_185722412	2	92.6	1535
S_185880908	2	92.8	1536
S_186039404	2	93	1537
S_186197899	2	93.2	1538
S_186356395	2	93.4	1539
S_186514890	2	93.6	1540
S_186673386	2	93.8	1541
S_186831881	2	94	1542
S_186990377	2	94.2	1543
S_187148873	2	94.4	1544
S_187307368	2	94.6	1545
S_187465864	2	94.8	1546
S_187624359	2	95	1547
S_187782855	2	95.2	1548
S_187941351	2	95.4	1549
S_188099846	2	95.6	1550
S_188258342	2	95.8	1551
S_188416838	2	96	1552
S_188575333	2	96.2	1553
S_188733829	2	96.4	1554
S_188892324	2	96.6	1555
S_189050820	2	96.8	1556
S_189209316	2	97	1557
S_189367811	2	97.2	1558
S_189497979	2	97.4	1559
S_189599820	2	97.6	1560
S_189701660	2	97.8	1561
S_189803501	2	98	1562
S_189905341	2	98.2	1563
S_190007181	2	98.4	1564
S_190109022	2	98.6	1565
S_190271688	2	98.8	1566
S_190495180	2	99	1567
S_190718671	2	99.2	1568
S_190942163	2	99.4	1569
S_191165655	2	99.6	1570
S_191389147	2	99.8	1571
S_191612638	2	100	1572
S_191836130	2	100.2	1573
S_192059622	2	100.4	1574
S_192283114	2	100.6	1575
S_192506605	2	100.8	1576
S_192730097	2	101	1577
S_192953589	2	101.2	1578
S_193177081	2	101.4	1579
S_193400572	2	101.6	1580
S_193624064	2	101.8	1581
S_193847556	2	102	1582
S_194071048	2	102.2	1583
S_194294539	2	102.4	1584
S_194518031	2	102.6	1585
S_194741523	2	102.8	1586
S_194965015	2	103	1587
S_195188506	2	103.2	1588
S_195411998	2	103.4	1589
S_195609737	2	103.6	1590
S_195781723	2	103.8	1591
S_195953710	2	104	1592
S_196125696	2	104.2	1593
S_196297682	2	104.4	1594
S_196469668	2	104.6	1595
S_196641655	2	104.8	1596
S_196813641	2	105	1597
S_197094065	2	105.2	1598
S_197482927	2	105.4	1599
S_197871790	2	105.6	1600
S_198260652	2	105.8	1601
S_198722945	2	106	1602
S_198880085	2	106.2	1603
S_199098390	2	106.4	1604
S_199493698	2	106.6	1605
S_199889005	2	106.8	1606
S_200642901	2	107	1607
S_201755384	2	107.2	1608
S_202514816	2	107.4	1609
S_202921198	2	107.6	1610
S_203059093	2	107.8	1611
S_203267173	2	108	1612
S_203475252	2	108.2	1613
S_203683332	2	108.4	1614
S_203891412	2	108.6	1615
S_204099491	2	108.8	1616
S_204307571	2	109	1617
S_204515651	2	109.2	1618
S_204723730	2	109.4	1619
S_204931810	2	109.6	1620
S_205118480	2	109.8	1621
S_205283739	2	110	1622
S_205448998	2	110.2	1623
S_205614257	2	110.4	1624
S_205779517	2	110.6	1625
S_205944776	2	110.8	1626
S_206110035	2	111	1627
S_206275294	2	111.2	1628
S_206440554	2	111.4	1629
S_206605813	2	111.6	1630
S_206771072	2	111.8	1631
S_206936332	2	112	1632
S_207101591	2	112.2	1633
S_207266850	2	112.4	1634
S_207432109	2	112.6	1635
S_207597369	2	112.8	1636
S_207762628	2	113	1637
S_207927887	2	113.2	1638
S_208093146	2	113.4	1639
S_208258406	2	113.6	1640
S_208423665	2	113.8	1641
S_208588924	2	114	1642
S_208754184	2	114.2	1643
S_208919443	2	114.4	1644
S_209084703	2	114.6	1645
S_209249962	2	114.8	1646
S_209415221	2	115	1647
S_209581871	2	115.2	1648
S_209749910	2	115.4	1649
S_210003103	2	115.6	1650
S_210154296	2	115.8	1651
S_210305490	2	116	1652
S_210456683	2	116.2	1653
S_210607877	2	116.4	1654
S_210759070	2	116.6	1655
S_210910263	2	116.8	1656
S_211061457	2	117	1657
S_211212650	2	117.2	1658
S_211438111	2	117.4	1659
S_211513925	2	117.6	1660
S_211589740	2	117.8	1661
S_211665554	2	118	1662
S_211741368	2	118.2	1663
S_211817182	2	118.4	1664
S_211892996	2	118.6	1665
S_211968811	2	118.8	1666
S_212044625	2	119	1667
S_212120439	2	119.2	1668
S_212196253	2	119.4	1669
S_212272067	2	119.6	1670
S_212347882	2	119.8	1671
S_212423696	2	120	1672
S_212499510	2	120.2	1673
S_212625605	2	120.4	1674
S_212801981	2	120.6	1675
S_212978357	2	120.8	1676
S_213154733	2	121	1677
S_213331109	2	121.2	1678
S_213507485	2	121.4	1679
S_213683861	2	121.6	1680
S_213860237	2	121.8	1681
S_214011836	2	122	1682
S_214138657	2	122.2	1683
S_214265478	2	122.4	1684
S_214392299	2	122.6	1685
S_214519121	2	122.8	1686
S_214645942	2	123	1687
S_214772763	2	123.2	1688
S_214899584	2	123.4	1689
S_215026405	2	123.6	1690
S_215169661	2	123.8	1691
S_215329350	2	124	1692
S_215489040	2	124.2	1693
S_215648730	2	124.4	1694
S_215808419	2	124.6	1695
S_215968109	2	124.8	1696
S_216127798	2	125	1697
S_216287488	2	125.2	1698
S_216447178	2	125.4	1699
S_216606867	2	125.6	1700
S_216755640	2	125.8	1701
S_216893496	2	126	1702
S_217031353	2	126.2	1703
S_217169209	2	126.4	1704
S_217307065	2	126.6	1705
S_217444922	2	126.8	1706
S_217582778	2	127	1707
S_217746257	2	127.2	1708
S_217922420	2	127.4	1709
S_218098582	2	127.6	1710
S_218274745	2	127.8	1711
S_218450908	2	128	1712
S_218627070	2	128.2	1713
S_218803233	2	128.4	1714
S_218979395	2	128.6	1715
S_219155558	2	128.8	1716
S_219331720	2	129	1717
S_219507883	2	129.2	1718
S_219684045	2	129.4	1719
S_219860208	2	129.6	1720
S_220037036	2	129.8	1721
S_220213864	2	130	1722
S_220390692	2	130.2	1723
S_220567520	2	130.4	1724
S_220744348	2	130.6	1725
S_220921176	2	130.8	1726
S_221098004	2	131	1727
S_221274832	2	131.2	1728
S_221451660	2	131.4	1729
S_221628488	2	131.6	1730
S_221805316	2	131.8	1731
S_221982144	2	132	1732
S_222158972	2	132.2	1733
S_222335800	2	132.4	1734
S_222512629	2	132.6	1735
S_222651743	2	132.8	1736
S_222753143	2	133	1737
S_222854543	2	133.2	1738
S_222955943	2	133.4	1739
S_223057342	2	133.6	1740
S_223158742	2	133.8	1741
S_223260142	2	134	1742
S_223480654	2	134.2	1743
S_223622126	2	134.4	1744
S_223763599	2	134.6	1745
S_223905071	2	134.8	1746
S_224086654	2	135	1747
S_224308347	2	135.2	1748
S_224530041	2	135.4	1749
S_224751734	2	135.6	1750
S_224973428	2	135.8	1751
S_225195121	2	136	1752
S_225410507	2	136.2	1753
S_225619586	2	136.4	1754
S_225828664	2	136.6	1755
S_226037743	2	136.8	1756
S_226246821	2	137	1757
S_226455900	2	137.2	1758
S_226664978	2	137.4	1759
S_226874057	2	137.6	1760
S_227083135	2	137.8	1761
S_227292213	2	138	1762
S_227501292	2	138.2	1763
S_227710370	2	138.4	1764
S_227919449	2	138.6	1765
S_228128527	2	138.8	1766
S_228337606	2	139	1767
S_228546684	2	139.2	1768
S_228755763	2	139.4	1769
S_228872983	2	139.6	1770
S_228953675	2	139.8	1771
S_229034367	2	140	1772
S_229115059	2	140.2	1773
S_229195752	2	140.4	1774
S_229276444	2	140.6	1775
S_229357136	2	140.8	1776
S_229437828	2	141	1777
S_229582199	2	141.2	1778
S_229790248	2	141.4	1779
S_229998298	2	141.6	1780
S_230206347	2	141.8	1781
S_230414396	2	142	1782
S_230622446	2	142.2	1783
S_230830495	2	142.4	1784
S_230971345	2	142.6	1785
S_231044995	2	142.8	1786
S_231118644	2	143	1787
S_231192294	2	143.2	1788
S_231265944	2	143.4	1789
S_231339594	2	143.6	1790
S_231413244	2	143.8	1791
S_231486893	2	144	1792
S_231560543	2	144.2	1793
S_231634193	2	144.4	1794
S_231707843	2	144.6	1795
S_231781493	2	144.8	1796
S_231855142	2	145	1797
S_231928792	2	145.2	1798
S_232002442	2	145.4	1799
S_232076092	2	145.6	1800
S_232149742	2	145.8	1801
S_232223391	2	146	1802
S_232297041	2	146.2	1803
S_232370691	2	146.4	1804
S_232444341	2	146.6	1805
S_232517991	2	146.8	1806
S_232591640	2	147	1807
S_232665290	2	147.2	1808
S_232738940	2	147.4	1809
S_232812590	2	147.6	1810
S_232886240	2	147.8	1811
S_232959889	2	148	1812
S_233033539	2	148.2	1813
S_233107189	2	148.4	1814
S_233180839	2	148.6	1815
S_233254489	2	148.8	1816
S_233328138	2	149	1817
S_233401788	2	149.2	1818
S_233475438	2	149.4	1819
S_233549088	2	149.6	1820
S_233622738	2	149.8	1821
S_233696387	2	150	1822
S_233770037	2	150.2	1823
S_233843687	2	150.4	1824
S_233917337	2	150.6	1825
S_233990987	2	150.8	1826
S_234064636	2	151	1827
S_234138286	2	151.2	1828
S_234211936	2	151.4	1829
S_234325411	2	151.6	1830
S_234438886	2	151.8	1831
S_234552361	2	152	1832
S_234665836	2	152.2	1833
S_234757896	2	152.4	1834
S_234828543	2	152.6	1835
S_234899190	2	152.8	1836
S_234969836	2	153	1837
S_235040483	2	153.2	1838
S_235111130	2	153.4	1839
S_235181776	2	153.6	1840
S_235252423	2	153.8	1841
S_235323070	2	154	1842
S_235393716	2	154.2	1843
S_235464363	2	154.4	1844
S_235535010	2	154.6	1845
S_235605656	2	154.8	1846
S_235676303	2	155	1847
S_235746950	2	155.2	1848
S_235817597	2	155.4	1849
S_235910576	2	155.6	1850
S_236025888	2	155.8	1851
S_236141199	2	156	1852
S_236256511	2	156.2	1853
S_236371823	2	156.4	1854
S_236487135	2	156.6	1855
S_236602447	2	156.8	1856
S_236717758	2	157	1857
S_236833070	2	157.2	1858
S_236948382	2	157.4	1859
S_237063694	2	157.6	1860
S_119834	3	-5.2	1861
S_166982	3	-5	1862
S_214130	3	-4.8	1863
S_261278	3	-4.6	1864
S_308427	3	-4.4	1865
S_355575	3	-4.2	1866
S_402723	3	-4	1867
S_449871	3	-3.8	1868
S_497019	3	-3.6	1869
S_544167	3	-3.4	1870
S_591315	3	-3.2	1871
S_638463	3	-3	1872
S_685612	3	-2.8	1873
S_732760	3	-2.6	1874
S_779908	3	-2.4	1875
S_827056	3	-2.2	1876
S_874204	3	-2	1877
S_921352	3	-1.8	1878
S_968500	3	-1.6	1879
S_1015648	3	-1.4	1880
S_1062796	3	-1.2	1881
S_1109945	3	-1	1882
S_1157093	3	-0.8	1883
S_1204241	3	-0.6	1884
S_1251389	3	-0.4	1885
S_1298537	3	-0.2	1886
S_1337087	3	2.16E-15	1887
S_1375638	3	0.2	1888
S_1414188	3	0.4	1889
S_1452739	3	0.6	1890
S_1491289	3	0.8	1891
S_1529840	3	1	1892
S_1568390	3	1.2	1893
S_1606941	3	1.4	1894
S_1645491	3	1.6	1895
S_1684042	3	1.8	1896
S_1722592	3	2	1897
S_1761142	3	2.2	1898
S_1799693	3	2.4	1899
S_1838243	3	2.6	1900
S_1876794	3	2.8	1901
S_1915344	3	3	1902
S_1953895	3	3.2	1903
S_1992445	3	3.4	1904
S_2030996	3	3.6	1905
S_2069546	3	3.8	1906
S_2108097	3	4	1907
S_2146647	3	4.2	1908
S_2185197	3	4.4	1909
S_2223748	3	4.6	1910
S_2262298	3	4.8	1911
S_2300849	3	5	1912
S_2339399	3	5.2	1913
S_2377950	3	5.4	1914
S_2416500	3	5.6	1915
S_2455051	3	5.8	1916
S_2493601	3	6	1917
S_2532152	3	6.2	1918
S_2570702	3	6.4	1919
S_2609252	3	6.6	1920
S_2647803	3	6.8	1921
S_2686353	3	7	1922
S_2724904	3	7.2	1923
S_2763454	3	7.4	1924
S_2802005	3	7.6	1925
S_2840555	3	7.8	1926
S_2879106	3	8	1927
S_2917656	3	8.2	1928
S_2956206	3	8.4	1929
S_2994757	3	8.6	1930
S_3033307	3	8.8	1931
S_3071858	3	9	1932
S_3110408	3	9.2	1933
S_3148959	3	9.4	1934
S_3187509	3	9.6	1935
S_3226060	3	9.8	1936
S_3264610	3	10	1937
S_3303161	3	10.2	1938
S_3341711	3	10.4	1939
S_3380261	3	10.6	1940
S_3418812	3	10.8	1941
S_3457362	3	11	1942
S_3495913	3	11.2	1943
S_3534463	3	11.4	1944
S_3573014	3	11.6	1945
S_3611564	3	11.8	1946
S_3650115	3	12	1947
S_3688665	3	12.2	1948
S_3727216	3	12.4	1949
S_3765766	3	12.6	1950
S_3804316	3	12.8	1951
S_3842867	3	13	1952
S_3881417	3	13.2	1953
S_3919968	3	13.4	1954
S_3958518	3	13.6	1955
S_3997069	3	13.8	1956
S_4035619	3	14	1957
S_4074170	3	14.2	1958
S_4112720	3	14.4	1959
S_4151271	3	14.6	1960
S_4189821	3	14.8	1961
S_4231853	3	15	1962
S_4273886	3	15.2	1963
S_4315918	3	15.4	1964
S_4357951	3	15.6	1965
S_4399983	3	15.8	1966
S_4442016	3	16	1967
S_4484048	3	16.2	1968
S_4526081	3	16.4	1969
S_4568113	3	16.6	1970
S_4610146	3	16.8	1971
S_4652178	3	17	1972
S_4694211	3	17.2	1973
S_4736243	3	17.4	1974
S_4778276	3	17.6	1975
S_4820308	3	17.8	1976
S_4862341	3	18	1977
S_4923078	3	18.2	1978
S_4983815	3	18.4	1979
S_5044552	3	18.6	1980
S_5105289	3	18.8	1981
S_5166026	3	19	1982
S_5226763	3	19.2	1983
S_5287500	3	19.4	1984
S_5348237	3	19.6	1985
S_5408974	3	19.8	1986
S_5497908	3	20	1987
S_5615039	3	20.2	1988
S_5689452	3	20.4	1989
S_5720575	3	20.6	1990
S_5751698	3	20.8	1991
S_5782820	3	21	1992
S_5813943	3	21.2	1993
S_5845066	3	21.4	1994
S_5876189	3	21.6	1995
S_5907311	3	21.8	1996
S_5938434	3	22	1997
S_5969557	3	22.2	1998
S_6011121	3	22.4	1999
[truncated: 5,387 more rows]
