# Supplementary material for: A Genome-Wide Association Study of the Maize Hypersensitive Defense Response Identifies Genes That Cluster in Related Pathways
Source: PLoS Genet. 2014 Aug 28;10(8):e1004562. doi: 10.1371/journal.pgen.1004562 (PMC4148229; doi:10.1371/journal.pgen.1004562)
Supplement: File S10 — Joint family QTL analysis showing loci with epistatic interactions. (XLSX) [file pgen.1004562.s019.xlsx]

## Sheet: LES_epistacy
locus1	locus2	trait	dferr	sserr	dfint	ssint	fint	probint	ssmod	sstotal	partr2	full model_locus1 (p-value)	full model_locus 2 (p-value)	full model_epistatic interaction (p-value)
m426	m1779	LES	3096	7559.85	1	53.1756	21.7771	3.192e-06	246.699	7806.55	0.00681166	0.228707	0.548875	0.307223
m431	m1774	LES	3096	7520.89	1	57.1704	23.5344	1.288e-06	285.656	7806.55	0.00732339	0.194034	0.438694	0.206898
m431	m1779	LES	3096	7514.6	1	62.4111	25.7132	4.19e-07	291.946	7806.55	0.00799471	0.188652	0.468748	0.160119
m431	m1784	LES	3096	7519.92	1	58.2543	23.9837	1.021e-06	286.63	7806.55	0.00746223	0.491249	0.674467	0.456639
m431	m1789	LES	3096	7517.36	1	59.6324	24.5594	7.59e-07	289.189	7806.55	0.00763876	0.431454	0.482019	0.402152
m431	m1794	LES	3096	7518.01	1	58.8276	24.2259	9.02e-07	288.539	7806.55	0.00753567	0.325029	0.393099	0.293688
m431	m1799	LES	3096	7516.91	1	58.1882	23.966	1.031e-06	289.639	7806.55	0.00745377	0.348711	0.455444	0.385923
m436	m1779	LES	3096	7557.71	1	54.7232	22.4172	2.293e-06	248.838	7806.55	0.00700991	0.076764	0.557839	0.279016
m436	m1789	LES	3096	7557.98	1	54.9968	22.5285	2.164e-06	248.571	7806.55	0.00704496	0.258271	0.483571	0.60801
m436	m1794	LES	3096	7557.83	1	54.9591	22.5135	2.181e-06	248.72	7806.55	0.00704012	0.17836	0.393781	0.524673
m436	m1799	LES	3096	7556.49	1	54.6844	22.405	2.307e-06	250.061	7806.55	0.00700494	0.192894	0.451646	0.610517
m441	m1789	LES	3096	7566.95	1	53.4809	21.8816	3.024e-06	239.6	7806.55	0.00685078	0.206182	0.50129	0.593808
m441	m1794	LES	3096	7566.32	1	53.9475	22.0743	2.737e-06	240.228	7806.55	0.00691054	0.125946	0.41159	0.478585
m441	m1799	LES	3096	7564.62	1	54.0829	22.1347	2.653e-06	241.925	7806.55	0.00692789	0.142088	0.46865	0.55935
m446	m1754	LES	3096	7565.94	1	55.0295	22.5182	2.176e-06	240.605	7806.55	0.00704915	0.105608	0.633121	0.530241
m446	m1779	LES	3096	7559	1	60.9843	24.9778	6.12e-07	247.551	7806.55	0.00781194	0.0842984	0.41275	0.212553
m446	m1784	LES	3096	7558.66	1	62.6752	25.6715	4.28e-07	247.885	7806.55	0.00802854	0.337113	0.48168	0.46184
m446	m1789	LES	3096	7555.01	1	65.2854	26.7536	2.46e-07	251.543	7806.55	0.0083629	0.344288	0.25506	0.389807
m446	m1794	LES	3096	7554.33	1	65.7827	26.9598	2.21e-07	252.214	7806.55	0.0084266	0.210426	0.185819	0.26301
m446	m1799	LES	3096	7556.48	1	62.0753	25.4332	4.84e-07	250.073	7806.55	0.0079517	0.239323	0.221076	0.337526
m451	m1779	LES	3096	7585.95	1	53.0068	21.6333	3.439e-06	220.594	7806.55	0.00679004	0.0695157	0.279378	0.16912
m451	m1784	LES	3096	7576.6	1	64.2275	26.2451	3.19e-07	229.953	7806.55	0.00822738	0.312746	0.347902	0.379747
m451	m1789	LES	3096	7569.66	1	70.5374	28.8499	8.4e-08	236.891	7806.55	0.00903567	0.376028	0.17092	0.320133
m451	m1794	LES	3096	7568.58	1	71.4615	29.232	6.9e-08	237.973	7806.55	0.00915405	0.260456	0.131974	0.229841
m451	m1799	LES	3096	7570.82	1	67.8534	27.7478	1.48e-07	235.724	7806.55	0.00869185	0.276488	0.148095	0.282035
m456	m1779	LES	3096	7593.99	1	53.0789	21.6398	3.427e-06	212.563	7806.55	0.00679928	0.0542372	0.248424	0.121096
m456	m1784	LES	3096	7584.22	1	64.7857	26.4466	2.88e-07	222.324	7806.55	0.0082989	0.315623	0.35716	0.341551
m456	m1789	LES	3096	7577.96	1	70.468	28.7899	8.7e-08	228.593	7806.55	0.00902678	0.417523	0.191288	0.270869
m456	m1794	LES	3096	7577.1	1	71.1719	29.0808	7.5e-08	229.45	7806.55	0.00911695	0.305299	0.148184	0.188
m456	m1799	LES	3096	7579.63	1	67.2963	27.488	1.69e-07	226.92	7806.55	0.00862049	0.329312	0.17478	0.254566
m461	m1779	LES	3096	7629.69	1	54.2547	22.0156	2.822e-06	176.859	7806.55	0.0069499	0.155457	0.264798	0.123484
m461	m1784	LES	3096	7626.07	1	60.081	24.3914	8.28e-07	180.481	7806.55	0.00769623	0.562469	0.364507	0.325426
m461	m1789	LES	3096	7621.73	1	63.9945	25.995	3.63e-07	184.814	7806.55	0.00819754	0.630529	0.178471	0.230969
m461	m1794	LES	3096	7620.98	1	64.6146	26.2495	3.18e-07	185.573	7806.55	0.00827697	0.508572	0.145229	0.163553
m461	m1799	LES	3096	7626.29	1	58.0868	23.5811	1.257e-06	180.254	7806.55	0.00744078	0.53508	0.168311	0.210719
m466	m1784	LES	3096	7637.57	1	57.1543	23.1684	1.555e-06	168.984	7806.55	0.00732133	0.456615	0.3944	0.287956
m466	m1789	LES	3096	7638	1	56.3786	22.8526	1.831e-06	168.547	7806.55	0.00722196	0.527947	0.195413	0.21435
m466	m1794	LES	3096	7639.12	1	55.1389	22.3468	2.378e-06	167.427	7806.55	0.00706315	0.382995	0.202254	0.151464
m471	m1779	LES	3096	7649.77	1	59.8774	24.2335	8.98e-07	156.779	7806.55	0.00767015	0.213155	0.0856399	0.157435
m471	m1784	LES	3096	7643.25	1	68.2468	27.6443	1.56e-07	163.294	7806.55	0.00874225	0.478998	0.105878	0.332838
m471	m1789	LES	3096	7643.24	1	67.7432	27.4403	1.73e-07	163.304	7806.55	0.00867774	0.575777	0.051423	0.30432
m471	m1794	LES	3096	7644.25	1	66.5922	26.9705	2.2e-07	162.297	7806.55	0.0085303	0.4893	0.0542575	0.248256
m471	m1799	LES	3096	7649.1	1	60.4808	24.4798	7.91e-07	157.452	7806.55	0.00774745	0.473996	0.0522312	0.28458
m476	m1774	LES	3096	7657.51	1	53.722	21.7203	3.288e-06	149.039	7806.55	0.00688166	0.216016	0.0524796	0.125506
m476	m1779	LES	3096	7647.71	1	62.0235	25.1088	5.72e-07	158.843	7806.55	0.00794506	0.274519	0.0663853	0.139328
m476	m1784	LES	3096	7640.82	1	70.7339	28.6608	9.3e-08	165.725	7806.55	0.00906084	0.523003	0.0809676	0.292529
m476	m1789	LES	3096	7640.59	1	70.479	28.5584	9.8e-08	165.963	7806.55	0.00902819	0.575777	0.051423	0.30432
m476	m1794	LES	3096	7641.22	1	69.7012	28.2409	1.15e-07	165.325	7806.55	0.00892855	0.527352	0.0469511	0.217183
m476	m1799	LES	3096	7642.86	1	66.7579	27.0426	2.12e-07	163.69	7806.55	0.00855153	0.520047	0.0481713	0.263468
m2591	m4813	LES	3096	7752.06	1	54.0045	21.5682	3.557e-06	54.493	7806.55	0.00691785	0.195355	0.23154	0.719191
m4630	m6494	LES	3096	7746.97	1	54.3237	21.7099	3.305e-06	59.574	7806.55	0.00695873	0.0720525	0.947379	0.214768
m4793	m5726	LES	3096	7738.1	1	62.0662	24.8326	6.6e-07	68.446	7806.55	0.00795053	0.149109	0.545326	0.784732
m4798	m5726	LES	3096	7738.26	1	61.9711	24.794	6.73e-07	68.29	7806.55	0.00793834	0.168647	0.438599	0.721883
m4803	m5696	LES	3096	7717.91	1	58.3674	23.4138	1.37e-06	88.641	7806.55	0.00747672	0.262174	0.558503	0.371732
m4803	m5726	LES	3096	7739.91	1	61.9655	24.7865	6.75e-07	66.64	7806.55	0.00793763	0.128695	0.375522	0.611807
m4808	m5696	LES	3096	7722.56	1	54.531	21.8616	3.056e-06	83.986	7806.55	0.00698529	0.179012	0.506144	0.340322
m4808	m5726	LES	3096	7743.6	1	59.1562	23.6515	1.212e-06	62.95	7806.55	0.00757777	0.0854762	0.3497	0.63229
m7246	m7311	LES	3096	7652.35	1	55.7245	22.5451	2.146e-06	154.194	7806.55	0.00713818	0.220222	0.796004	0.641772
m7251	m7311	LES	3096	7652.3	1	57.8588	23.4088	1.374e-06	154.247	7806.55	0.00741158	0.267969	0.735919	0.653731
m7261	m7311	LES	3096	7671.02	1	54.4512	21.9763	2.88e-06	135.526	7806.55	0.00697506	0.676494	0.970384	0.925763
m7266	m7301	LES	3096	7667.48	1	58.4489	23.6007	1.244e-06	139.072	7806.55	0.00748717	0.419798	0.950976	0.872092
m7266	m7306	LES	3096	7674.03	1	53.7785	21.6963	3.329e-06	132.522	7806.55	0.00688889	0.389724	0.922909	0.787438
m7266	m7311	LES	3096	7666.6	1	62.8713	25.3893	4.95e-07	139.953	7806.55	0.00805366	0.227634	0.991891	0.837147
m7271	m7301	LES	3096	7677.17	1	55.3445	22.319	2.412e-06	129.376	7806.55	0.0070895	0.120377	0.931265	0.558158
m7276	m7311	LES	3096	7671.19	1	56.2264	22.6923	1.989e-06	135.362	7806.55	0.00720246	0.0651215	0.982329	0.513509
m7281	m7306	LES	3096	7664.23	1	63.7634	25.7575	4.1e-07	142.315	7806.55	0.00816794	0.0443884	0.837645	0.0949351
m7281	m7311	LES	3096	7658.13	1	69.6984	28.1774	1.19e-07	148.422	7806.55	0.00892819	0.0701198	0.844085	0.174995
m7286	m7311	LES	3096	7664.33	1	66.5819	26.8957	2.29e-07	142.223	7806.55	0.00852898	0.137861	0.587229	0.139077

## Sheet: HTR_epistacy
locus1	locus2	trait	dferr	sserr	dfint	ssint	fint	probint	ssmod	sstotal	partr2	full model_locus1 (p-value)	full model_locus 2 (p-value)	full model_epistatic interaction (p-value)
m41	m4385	HTR	3096	73.027	1	0.46927	19.8949	8.473e-06	1.20141	74.2285	0.00632198	0.0141481	0.53562	0.0697834
m376	m1464	HTR	3096	72.7573	1	0.47275	20.1168	7.55e-06	1.47115	74.2285	0.00636889	0.0616347	0.0911144	0.0627579
m376	m1469	HTR	3096	72.7685	1	0.46153	19.6361	9.693e-06	1.45995	74.2285	0.00621765	0.139967	0.32352	0.198793
m431	m1739	HTR	3096	71.419	1	0.46111	19.9888	8.069e-06	2.80947	74.2285	0.00621197	0.613354	0.515295	0.962336
m431	m1754	HTR	3096	71.4452	1	0.47423	20.5503	6.029e-06	2.78321	74.2285	0.0063888	0.700647	0.439035	0.959395
m431	m1769	HTR	3096	71.3988	1	0.47114	20.4297	6.418e-06	2.8297	74.2285	0.00634718	0.534788	0.630943	0.929483
m431	m1774	HTR	3096	71.3805	1	0.51893	22.5077	2.188e-06	2.84797	74.2285	0.00699101	0.465499	0.41349	0.80501
m431	m1779	HTR	3096	71.3225	1	0.54022	23.4501	1.345e-06	2.90593	74.2285	0.00727781	0.511279	0.285573	0.777832
m431	m1784	HTR	3096	71.4182	1	0.48182	20.8869	5.063e-06	2.81021	74.2285	0.00649101	0.582013	0.135196	0.830228
m431	m1789	HTR	3096	71.4542	1	0.47941	20.7721	5.373e-06	2.77429	74.2285	0.00645857	0.565664	0.0867982	0.591549
m431	m1794	HTR	3096	71.4406	1	0.49683	21.5311	3.626e-06	2.78789	74.2285	0.0066933	0.519364	0.0607583	0.403675
m431	m1799	HTR	3096	71.4302	1	0.51188	22.1863	2.583e-06	2.7983	74.2285	0.00689597	0.570908	0.0607784	0.577135
m436	m1779	HTR	3096	71.6492	1	0.45594	19.7013	9.37e-06	2.57929	74.2285	0.00614236	0.392283	0.155878	0.8265
m436	m1799	HTR	3096	71.7212	1	0.4696	20.2715	6.967e-06	2.50724	74.2285	0.00632648	0.439036	0.0175342	0.44749
m441	m1799	HTR	3096	71.8608	1	0.47009	20.2532	7.034e-06	2.36762	74.2285	0.00633306	0.480211	0.0184482	0.434036
m446	m1754	HTR	3096	71.7708	1	0.47257	20.3854	6.567e-06	2.45761	74.2285	0.00636642	0.784781	0.297412	0.957416
m446	m1779	HTR	3096	71.706	1	0.48024	20.7352	5.477e-06	2.52248	74.2285	0.00646981	0.528738	0.130552	0.73315
m446	m1784	HTR	3096	71.741	1	0.48232	20.8147	5.256e-06	2.48745	74.2285	0.0064978	0.677491	0.0398376	0.630053
m446	m1789	HTR	3096	71.7556	1	0.50443	21.7645	3.213e-06	2.47282	74.2285	0.00679567	0.680506	0.0181679	0.393451
m446	m1794	HTR	3096	71.7316	1	0.53273	22.9932	1.703e-06	2.49684	74.2285	0.00717692	0.637202	0.0136918	0.239911
m446	m1799	HTR	3096	71.7298	1	0.53949	23.2857	1.464e-06	2.49871	74.2285	0.00726803	0.673757	0.0113973	0.312323
m451	m1784	HTR	3096	72.0316	1	0.51543	22.1537	2.627e-06	2.19682	74.2285	0.0069438	0.596489	0.0148814	0.694195
m451	m1789	HTR	3096	72.0277	1	0.56309	24.2037	9.12e-07	2.2008	74.2285	0.00758595	0.638361	0.0063345	0.456621
m451	m1794	HTR	3096	71.9985	1	0.59767	25.7002	4.22e-07	2.22995	74.2285	0.0080517	0.609384	0.00509686	0.299303
m451	m1799	HTR	3096	71.9955	1	0.60751	26.1245	3.4e-07	2.233	74.2285	0.00818431	0.616065	0.00369013	0.319707
m451	m1804	HTR	3096	72.1361	1	0.4664	20.0173	7.951e-06	2.09233	74.2285	0.0062833	0.742452	0.049376	0.573516
m456	m1784	HTR	3096	72.254	1	0.4774	20.4562	6.33e-06	1.97443	74.2285	0.00643156	0.764495	0.0113754	0.825421
m456	m1789	HTR	3096	72.248	1	0.52752	22.6053	2.08e-06	1.98042	74.2285	0.00710665	0.794551	0.00550806	0.650966
m456	m1794	HTR	3096	72.2172	1	0.5639	24.1749	9.26e-07	2.01129	74.2285	0.00759685	0.785092	0.00479379	0.507512
m456	m1799	HTR	3096	72.2172	1	0.57093	24.4763	7.92e-07	2.01125	74.2285	0.00769158	0.780324	0.00320814	0.499924
m461	m1794	HTR	3096	72.6281	1	0.47774	20.3652	6.637e-06	1.60035	74.2285	0.00643607	0.625449	0.00306877	0.223949
m461	m1799	HTR	3096	72.6365	1	0.47673	20.3196	6.795e-06	1.59197	74.2285	0.00642243	0.616022	0.00191949	0.211664
m496	m1074	HTR	3096	73.1327	1	0.47881	20.2701	6.973e-06	1.0958	74.2285	0.00645052	0.774437	0.40463	0.795532
m496	m1079	HTR	3096	73.1075	1	0.4847	20.5264	6.104e-06	1.12091	74.2285	0.00652986	0.728562	0.438215	0.690611
m496	m1084	HTR	3096	73.0813	1	0.47256	20.0194	7.942e-06	1.14716	74.2285	0.00636629	0.560403	0.605861	0.809383
m496	m1089	HTR	3096	73.0882	1	0.47653	20.1858	7.284e-06	1.14028	74.2285	0.00641981	0.355705	0.645607	0.720449
m496	m1094	HTR	3096	73.015	1	0.54939	23.2952	1.457e-06	1.21346	74.2285	0.00740128	0.133201	0.435633	0.209679
m496	m1099	HTR	3096	73.0769	1	0.49458	20.9536	4.891e-06	1.15156	74.2285	0.00666295	0.236219	0.63474	0.324634
m1479	m1529	HTR	3096	73.3947	1	0.49105	20.714	5.538e-06	0.83374	74.2285	0.00661541	0.306399	0.0229079	0.0224627
m1479	m1534	HTR	3096	73.3979	1	0.4837	20.4029	6.508e-06	0.83051	74.2285	0.00651635	0.268445	0.104954	0.0225077
m1479	m1539	HTR	3096	73.3408	1	0.51327	21.6672	3.379e-06	0.88769	74.2285	0.00691475	0.194653	0.327356	0.0143148
m1479	m1544	HTR	3096	73.4024	1	0.4732	19.9587	8.197e-06	0.82601	74.2285	0.00637488	0.249334	0.216297	0.0679755
m1479	m1554	HTR	3096	73.4727	1	0.49793	20.9819	4.819e-06	0.75576	74.2285	0.00670809	0.344549	0.235624	0.0873521
m2066	m4798	HTR	3096	72.6996	1	0.49914	21.2566	4.18e-06	1.52882	74.2285	0.00672442	0.0426636	0.223225	0.0590502
m2071	m4798	HTR	3096	72.6083	1	0.55239	23.5537	1.275e-06	1.62014	74.2285	0.00744173	0.0105726	0.277572	0.0512451
m2071	m4803	HTR	3096	72.6562	1	0.5133	21.8726	3.038e-06	1.57227	74.2285	0.00691516	0.0102286	0.202589	0.0956369
m2071	m4808	HTR	3096	72.6903	1	0.48226	20.5404	6.06e-06	1.53815	74.2285	0.00649702	0.0155506	0.201155	0.0992819
m2071	m4813	HTR	3096	72.6506	1	0.52295	22.2855	2.454e-06	1.57788	74.2285	0.00704516	0.0197368	0.25009	0.142195
m2071	m4818	HTR	3096	72.6739	1	0.4997	21.2877	4.113e-06	1.55459	74.2285	0.00673188	0.0118746	0.357047	0.0574661
m2076	m4798	HTR	3096	72.6701	1	0.53916	22.9699	1.723e-06	1.55836	74.2285	0.00726347	0.00954324	0.256509	0.044614
m2076	m4803	HTR	3096	72.7177	1	0.50021	21.2968	4.094e-06	1.51079	74.2285	0.0067388	0.00914123	0.186508	0.0876149
m2076	m4808	HTR	3096	72.7506	1	0.47021	20.0102	7.98e-06	1.47784	74.2285	0.00633458	0.0141482	0.191041	0.0964317
m2076	m4813	HTR	3096	72.711	1	0.51076	21.748	3.241e-06	1.5175	74.2285	0.00688093	0.0182255	0.235568	0.137323
m2076	m4818	HTR	3096	72.7287	1	0.49303	20.988	4.804e-06	1.49975	74.2285	0.0066421	0.0116365	0.321633	0.0445982
m2081	m4798	HTR	3096	72.6189	1	0.60649	25.857	3.9e-07	1.60959	74.2285	0.00817063	0.00411384	0.184709	0.0220893
m2081	m4803	HTR	3096	72.671	1	0.5623	23.9557	1.036e-06	1.55744	74.2285	0.0075753	0.00454256	0.141415	0.0556667
m2081	m4808	HTR	3096	72.704	1	0.53206	22.6569	2.025e-06	1.5245	74.2285	0.00716784	0.00789045	0.143192	0.0694832
m2081	m4813	HTR	3096	72.6913	1	0.54563	23.2391	1.5e-06	1.53712	74.2285	0.00735074	0.00761458	0.167617	0.0740213
m2081	m4818	HTR	3096	72.7542	1	0.48288	20.5486	6.034e-06	1.47427	74.2285	0.00650531	0.0107479	0.269731	0.0548562
m2086	m4798	HTR	3096	72.6473	1	0.46609	19.8633	8.613e-06	1.58114	74.2285	0.00627912	0.00161607	0.287606	0.046362
m2101	m4798	HTR	3096	72.4062	1	0.47943	20.4999	6.188e-06	1.82227	74.2285	0.00645887	0.013542	0.346826	0.147953
m2106	m4798	HTR	3096	72.3787	1	0.49568	21.2025	4.299e-06	1.84975	74.2285	0.0066777	0.00905112	0.352048	0.136434
m2106	m4803	HTR	3096	72.4118	1	0.47	20.0951	7.636e-06	1.81661	74.2285	0.00633182	0.011763	0.368368	0.322677
m2106	m4813	HTR	3096	72.4275	1	0.45875	19.6096	9.828e-06	1.80094	74.2285	0.00618018	0.0216047	0.477799	0.347836
m2116	m4813	HTR	3096	72.2078	1	0.48028	20.5926	5.898e-06	2.02068	74.2285	0.00647029	0.0135169	0.58935	0.41849
m2116	m4818	HTR	3096	72.1691	1	0.51884	22.2577	2.49e-06	2.05939	74.2285	0.00698974	0.0163903	0.710951	0.327802
m2121	m4818	HTR	3096	72.151	1	0.48784	20.9333	4.943e-06	2.07744	74.2285	0.00657215	0.0201027	0.709607	0.238223
m7266	m7311	HTR	3096	72.9868	1	0.48013	20.3663	6.633e-06	1.24164	74.2285	0.00646821	0.989025	0.0730546	0.224758
m7281	m7306	HTR	3096	72.8724	1	0.51003	21.6686	3.377e-06	1.35601	74.2285	0.00687104	0.517946	0.180314	0.0653349
m7281	m7311	HTR	3096	72.8542	1	0.53011	22.5276	2.165e-06	1.37424	74.2285	0.00714165	0.641721	0.0287656	0.0293786
m7286	m7311	HTR	3096	72.871	1	0.53346	22.6645	2.018e-06	1.35748	74.2285	0.00718669	0.621299	0.0146751	0.0127197

## Sheet: SWR_epistacy
locus1	locus2	trait	dferr	sserr	dfint	ssint	fint	probint	ssmod	sstotal	partr2	full model_locus1 (p-value)	full model_locus 2 (p-value)	full model_epistatic interaction (p-value)
m371	m1459	SWR	3096	38.9142	1	0.20656	16.4338	5.1619e-05	0.46459	39.3788	0.00524545	0.0115751	0.817727	0.156792
m371	m1464	SWR	3096	38.9194	1	0.20577	16.3684	5.3422e-05	0.4594	39.3788	0.00522527	0.0233163	0.475843	0.216566
m376	m1464	SWR	3096	38.8941	1	0.20803	16.5592	4.8333e-05	0.48475	39.3788	0.00528274	0.107803	0.51201	0.0993071
m421	m1779	SWR	3096	38.4901	1	0.22585	18.1661	2.0849e-05	0.88871	39.3788	0.0057352	0.350899	0.218095	0.340455
m426	m1779	SWR	3096	38.437	1	0.21712	17.4881	2.9713e-05	0.94182	39.3788	0.00551352	0.451427	0.230577	0.394196
m431	m1774	SWR	3096	38.3158	1	0.24107	19.4791	1.0518e-05	1.06305	39.3788	0.00612186	0.760187	0.395863	0.4806
m431	m1779	SWR	3096	38.2902	1	0.25943	20.9763	4.833e-06	1.08863	39.3788	0.00658798	0.766998	0.315049	0.456073
m431	m1784	SWR	3096	38.3234	1	0.2328	18.807	1.4925e-05	1.05545	39.3788	0.0059118	0.801577	0.208022	0.699496
m431	m1789	SWR	3096	38.3376	1	0.22378	18.072	2.1899e-05	1.0412	39.3788	0.00568286	0.792516	0.0868629	0.651522
m431	m1794	SWR	3096	38.3438	1	0.21772	17.5796	2.8325e-05	1.03507	39.3788	0.00552892	0.797829	0.100065	0.639981
m431	m1799	SWR	3096	38.3387	1	0.22228	17.9496	2.3345e-05	1.04011	39.3788	0.00564454	0.831457	0.0811416	0.625774
m446	m1779	SWR	3096	38.5425	1	0.21826	17.5322	2.9036e-05	0.83634	39.3788	0.00554259	0.201364	0.140124	0.565192
m446	m1784	SWR	3096	38.5498	1	0.21756	17.4726	2.9955e-05	0.82902	39.3788	0.00552479	0.249296	0.0543299	0.633565
m446	m1789	SWR	3096	38.5561	1	0.21752	17.4664	3.0052e-05	0.82269	39.3788	0.00552374	0.196935	0.00961347	0.463185
m446	m1794	SWR	3096	38.5577	1	0.21611	17.3527	3.1895e-05	0.82115	39.3788	0.00548799	0.173	0.0110226	0.455421
m446	m1799	SWR	3096	38.5566	1	0.21698	17.4226	3.0749e-05	0.82219	39.3788	0.00550995	0.195664	0.00774916	0.411966
m451	m1779	SWR	3096	38.6624	1	0.20896	16.7333	4.4117e-05	0.71648	39.3788	0.00530646	0.085969	0.1021	0.447026
m451	m1784	SWR	3096	38.6356	1	0.24295	19.4681	1.0578e-05	0.74322	39.3788	0.00616947	0.0896882	0.0317842	0.574224
m451	m1789	SWR	3096	38.6377	1	0.24917	19.966	8.166e-06	0.74117	39.3788	0.0063276	0.0690098	0.0036627	0.38687
m451	m1794	SWR	3096	38.6388	1	0.24831	19.8965	8.466e-06	0.74005	39.3788	0.00630574	0.0602878	0.00394154	0.37145
m451	m1799	SWR	3096	38.6371	1	0.25043	20.0672	7.747e-06	0.74175	39.3788	0.00635957	0.0605487	0.00267852	0.293932
m456	m1784	SWR	3096	38.7001	1	0.21617	17.2936	3.2896e-05	0.67877	39.3788	0.0054895	0.178228	0.0164488	0.560896
m456	m1789	SWR	3096	38.7053	1	0.21936	17.5466	2.8817e-05	0.67355	39.3788	0.00557058	0.152146	0.00229536	0.412408
m456	m1794	SWR	3096	38.7077	1	0.21723	17.3747	3.1529e-05	0.67115	39.3788	0.00551634	0.136131	0.00225693	0.42355
m456	m1799	SWR	3096	38.7068	1	0.21862	17.4869	2.9732e-05	0.67206	39.3788	0.00555183	0.13818	0.00151896	0.321824
m476	m1784	SWR	3096	38.9123	1	0.21041	16.7409	4.394e-05	0.46651	39.3788	0.00534321	0.0218732	0.0345466	0.340405
m486	m1084	SWR	3096	38.8442	1	0.21202	16.8986	4.0454e-05	0.53465	39.3788	0.0053841	0.290145	0.558024	0.599035
m496	m1079	SWR	3096	38.9167	1	0.21645	17.2195	3.4196e-05	0.46208	39.3788	0.0054966	0.680112	0.531007	0.798347
m496	m1084	SWR	3096	38.858	1	0.24426	19.4612	1.0616e-05	0.52086	39.3788	0.00620279	0.482882	0.620698	0.614408
m496	m1089	SWR	3096	38.8963	1	0.21871	17.4088	3.0972e-05	0.4825	39.3788	0.00555409	0.424008	0.591228	0.59994
m496	m1094	SWR	3096	38.8589	1	0.25742	20.509	6.159e-06	0.51993	39.3788	0.00653689	0.333255	0.497508	0.326476
m496	m1099	SWR	3096	38.8774	1	0.24843	19.7837	8.977e-06	0.50143	39.3788	0.0063087	0.446346	0.522218	0.372419
m496	m1104	SWR	3096	38.858	1	0.21118	16.8257	4.203e-05	0.52081	39.3788	0.00536278	0.630356	0.66479	0.784634
m496	m1144	SWR	3096	38.8338	1	0.20873	16.6409	4.6307e-05	0.54507	39.3788	0.00530056	0.565693	0.944964	0.606354
m496	m1149	SWR	3096	38.8205	1	0.20755	16.5524	4.8505e-05	0.55835	39.3788	0.00527058	0.499206	0.935167	0.571823
m566	m3709	SWR	3096	38.9137	1	0.21741	17.2969	3.2839e-05	0.46509	39.3788	0.00552088	0.411816	0.129526	0.0530702
m566	m3714	SWR	3096	38.8909	1	0.24002	19.1073	1.2764e-05	0.48796	39.3788	0.00609514	0.478909	0.172831	0.0585967
m566	m3719	SWR	3096	38.8628	1	0.21374	17.0279	3.7805e-05	0.51599	39.3788	0.0054279	0.560568	0.158134	0.082139
m566	m3724	SWR	3096	38.8223	1	0.23606	18.825	1.4785e-05	0.55649	39.3788	0.00599451	0.712147	0.179693	0.108132
m566	m3729	SWR	3096	38.8797	1	0.22762	18.125	2.1301e-05	0.49912	39.3788	0.00578014	0.797416	0.278282	0.127502
m566	m3734	SWR	3096	38.8372	1	0.23028	18.3575	1.8867e-05	0.54161	39.3788	0.00584788	0.888283	0.207519	0.255188
m566	m3739	SWR	3096	38.7745	1	0.23251	18.5653	1.6929e-05	0.60434	39.3788	0.00590452	0.685176	0.675158	0.482455
m571	m3714	SWR	3096	38.9037	1	0.22477	17.8872	2.4118e-05	0.47512	39.3788	0.00570782	0.836034	0.232696	0.153111
m571	m3724	SWR	3096	38.8383	1	0.21765	17.3499	3.1941e-05	0.54057	39.3788	0.00552704	0.952764	0.213242	0.185386
m571	m3729	SWR	3096	38.8856	1	0.21877	17.4179	3.0824e-05	0.49322	39.3788	0.00555548	0.970711	0.31194	0.219958
m571	m3734	SWR	3096	38.8349	1	0.22921	18.273	1.9718e-05	0.54396	39.3788	0.00582059	0.990584	0.256592	0.378505
m571	m3739	SWR	3096	38.7674	1	0.23612	18.8571	1.4541e-05	0.6114	39.3788	0.00599621	0.961065	0.735573	0.653562
m796	m1419	SWR	3096	39.0072	1	0.21514	17.076	3.6865e-05	0.37167	39.3788	0.00546345	0.103088	0.0958982	0.305046
m926	m981	SWR	3096	39.1608	1	0.20799	16.4435	5.1356e-05	0.21798	39.3788	0.00528182	0.717374	0.63956	0.446432
m991	m2804	SWR	3096	39.1214	1	0.20971	16.5963	4.7401e-05	0.2574	39.3788	0.00532553	0.579628	0.844395	0.961692
m991	m2814	SWR	3096	39.0877	1	0.24318	19.2613	1.178e-05	0.29113	39.3788	0.00617537	0.27854	0.820731	0.372011
m991	m2819	SWR	3096	39.0889	1	0.24894	19.7167	9.296e-06	0.28988	39.3788	0.00632155	0.340592	0.948912	0.498017
m991	m2824	SWR	3096	39.0949	1	0.23476	18.591	1.6704e-05	0.28391	39.3788	0.00596155	0.337409	0.897506	0.490952
m991	m2829	SWR	3096	39.0994	1	0.22494	17.8114	2.5093e-05	0.27947	39.3788	0.00571221	0.402659	0.703431	0.464143
m996	m2814	SWR	3096	39.1139	1	0.21299	16.8592	4.1299e-05	0.26489	39.3788	0.00540884	0.139338	0.812997	0.291616
m996	m2819	SWR	3096	39.1157	1	0.21822	17.2723	3.3265e-05	0.26313	39.3788	0.00554163	0.182109	0.947788	0.41763
m1011	m2814	SWR	3096	39.1095	1	0.22186	17.563	2.8571e-05	0.26933	39.3788	0.00563402	0.0358462	0.719995	0.384182
m1011	m2819	SWR	3096	39.112	1	0.22636	17.9183	2.373e-05	0.2668	39.3788	0.00574836	0.0542118	0.892564	0.523246
m1011	m2824	SWR	3096	39.1222	1	0.20804	16.4637	5.0816e-05	0.25665	39.3788	0.00528307	0.0511624	0.829258	0.549682
m1016	m2814	SWR	3096	39.1187	1	0.21529	17.0389	3.7589e-05	0.26017	39.3788	0.00546715	0.0436083	0.721195	0.415122
m1016	m2819	SWR	3096	39.1268	1	0.21423	16.9511	3.9356e-05	0.25206	39.3788	0.00544013	0.0593652	0.88816	0.537511
m1079	m6369	SWR	3096	38.6998	1	0.21029	16.8232	4.2086e-05	0.67906	39.3788	0.00534014	0.842078	0.832606	0.0511213
m1279	m3739	SWR	3096	38.7081	1	0.21146	16.9133	4.0144e-05	0.67068	39.3788	0.00536992	0.528956	0.427037	0.496699
m1279	m3744	SWR	3096	38.6818	1	0.21367	17.1014	3.6378e-05	0.69704	39.3788	0.00542594	0.586955	0.356937	0.598713
m1284	m3734	SWR	3096	38.7305	1	0.22077	17.6474	2.7338e-05	0.64829	39.3788	0.00560623	0.329811	0.298646	0.352976
m1284	m3739	SWR	3096	38.6475	1	0.24396	19.5435	1.0172e-05	0.73135	39.3788	0.00619526	0.297402	0.505639	0.472785
m1284	m3744	SWR	3096	38.6178	1	0.24996	20.0395	7.86e-06	0.76104	39.3788	0.0063476	0.291043	0.409046	0.550087
m1289	m3739	SWR	3096	38.6726	1	0.21823	17.471	2.9981e-05	0.70622	39.3788	0.00554187	0.505414	0.567949	0.63252
m1289	m3744	SWR	3096	38.6456	1	0.22175	17.7648	2.5712e-05	0.73326	39.3788	0.00563113	0.503949	0.442029	0.681258
m1319	m3734	SWR	3096	38.844	1	0.21025	16.7574	4.3563e-05	0.5348	39.3788	0.00533908	0.212954	0.477745	0.140316
m1344	m3739	SWR	3096	38.7795	1	0.21566	17.2178	3.4228e-05	0.59934	39.3788	0.00547665	0.117314	0.388191	0.267756
m1479	m1549	SWR	3096	39.0983	1	0.20718	16.4055	5.2391e-05	0.2805	39.3788	0.0052612	0.169198	0.543916	0.0366052
m1479	m1554	SWR	3096	39.087	1	0.24336	19.2763	1.1689e-05	0.29178	39.3788	0.00618007	0.171019	0.413336	0.0457263
m1564	m4765	SWR	3096	39.1399	1	0.21198	16.7677	4.3327e-05	0.23889	39.3788	0.00538307	0.986063	0.29031	0.812608
m1564	m4770	SWR	3096	39.1443	1	0.20767	16.4251	5.1855e-05	0.23457	39.3788	0.00527367	0.988539	0.397907	0.929902
m1564	m4775	SWR	3096	39.1437	1	0.20747	16.4097	5.2277e-05	0.23512	39.3788	0.00526863	0.984051	0.327751	0.803985
m1564	m4780	SWR	3096	39.1295	1	0.22206	17.5694	2.8476e-05	0.24933	39.3788	0.00563895	0.990582	0.504672	0.753831
m1564	m4782	SWR	3096	39.1295	1	0.22204	17.568	2.8497e-05	0.24931	39.3788	0.00563851	0.990633	0.505115	0.749477
m1569	m4765	SWR	3096	39.1297	1	0.22028	17.4288	3.065e-05	0.24914	39.3788	0.00559383	0.0174045	0.278635	0.783522
m1569	m4770	SWR	3096	39.1341	1	0.21584	17.0759	3.6867e-05	0.24469	39.3788	0.0054812	0.0111536	0.392165	0.918278
m1569	m4775	SWR	3096	39.1333	1	0.21593	17.0834	3.6723e-05	0.24554	39.3788	0.00548348	0.0136749	0.344858	0.808655
m1569	m4780	SWR	3096	39.1188	1	0.23076	18.263	1.9821e-05	0.25998	39.3788	0.00585995	0.0101389	0.525216	0.742954
m1569	m4782	SWR	3096	39.1189	1	0.23074	18.2614	1.9838e-05	0.25997	39.3788	0.00585944	0.010062	0.526008	0.737757
m2061	m4798	SWR	3096	38.8649	1	0.21339	16.999	3.8382e-05	0.51398	39.3788	0.00541897	0.824486	0.169417	0.208307
m2066	m4798	SWR	3096	38.7882	1	0.226	18.0389	2.2282e-05	0.59062	39.3788	0.00573912	0.916848	0.267383	0.392365
m2071	m4798	SWR	3096	38.7689	1	0.24917	19.8981	8.459e-06	0.60988	39.3788	0.0063275	0.834867	0.350741	0.487063
m2071	m4803	SWR	3096	38.7907	1	0.23446	18.7131	1.5674e-05	0.58816	39.3788	0.005954	0.861454	0.308397	0.606949
m2071	m4808	SWR	3096	38.8108	1	0.21796	17.3871	3.1325e-05	0.56804	39.3788	0.00553498	0.883462	0.366532	0.770155
m2071	m4813	SWR	3096	38.7985	1	0.23781	18.9764	1.3664e-05	0.58031	39.3788	0.006039	0.950089	0.415437	0.861017
m2071	m4818	SWR	3096	38.7993	1	0.23968	19.1253	1.2645e-05	0.57953	39.3788	0.0060865	0.917341	0.279725	0.755076
m2076	m4798	SWR	3096	38.7938	1	0.24514	19.5636	1.0066e-05	0.58499	39.3788	0.00622514	0.787807	0.338269	0.457804
m2076	m4803	SWR	3096	38.8158	1	0.2302	18.3612	1.8831e-05	0.56307	39.3788	0.00584582	0.833386	0.299249	0.575292
m2076	m4808	SWR	3096	38.8356	1	0.21392	17.0542	3.7288e-05	0.54322	39.3788	0.00543248	0.867199	0.364998	0.742573
m2076	m4813	SWR	3096	38.8233	1	0.2337	18.6369	1.6309e-05	0.55552	39.3788	0.00593476	0.935687	0.414905	0.845777
m2076	m4818	SWR	3096	38.8224	1	0.23717	18.9139	1.4117e-05	0.55641	39.3788	0.00602282	0.887972	0.263177	0.74229
m2081	m4798	SWR	3096	38.7385	1	0.25695	20.5355	6.075e-06	0.64036	39.3788	0.00652506	0.898905	0.6277	0.462987
m2081	m4803	SWR	3096	38.7619	1	0.23995	19.1653	1.2384e-05	0.6169	39.3788	0.00609335	0.92329	0.516315	0.551284
m2081	m4808	SWR	3096	38.7816	1	0.22347	17.8399	2.4721e-05	0.5972	39.3788	0.00567487	0.94016	0.546115	0.6798
m2081	m4813	SWR	3096	38.7786	1	0.23404	18.6852	1.5904e-05	0.60018	39.3788	0.00594327	0.945963	0.596482	0.732104
m2081	m4818	SWR	3096	38.8012	1	0.21436	17.1042	3.6325e-05	0.57766	39.3788	0.00544357	0.940682	0.453096	0.692331
m2231	m2356	SWR	3096	38.372	1	0.20859	16.8297	4.1942e-05	1.00683	39.3788	0.00529696	0.450995	0.559308	0.367262
m2236	m2356	SWR	3096	38.4066	1	0.21	16.928	3.9837e-05	0.97222	39.3788	0.00533271	0.411498	0.484224	0.515219
m2251	m2306	SWR	3096	38.5274	1	0.21726	17.4585	3.0177e-05	0.85145	39.3788	0.00551712	0.331844	0.217706	0.0278809
m2251	m2331	SWR	3096	38.5199	1	0.22225	17.8628	2.4428e-05	0.85894	39.3788	0.00564378	0.282541	0.500836	0.100853
m2251	m2336	SWR	3096	38.5189	1	0.23164	18.6186	1.6466e-05	0.85988	39.3788	0.00588243	0.212118	0.512023	0.10977
m2266	m2331	SWR	3096	38.6304	1	0.21798	17.4694	3.0005e-05	0.74842	39.3788	0.00553534	0.332445	0.456583	0.0855479
m2266	m2336	SWR	3096	38.6408	1	0.21885	17.5347	2.8998e-05	0.73804	39.3788	0.0055575	0.307282	0.498264	0.0871805
m2276	m2336	SWR	3096	38.6767	1	0.21963	17.5807	2.8308e-05	0.70213	39.3788	0.00557728	0.150878	0.626891	0.163965
m2546	m4873	SWR	3096	39.1053	1	0.22019	17.4327	3.0588e-05	0.27353	39.3788	0.00559159	0.115691	0.677861	0.410242
m2546	m4878	SWR	3096	39.1133	1	0.21481	17.0034	3.8293e-05	0.26552	39.3788	0.00545504	0.134083	0.716994	0.484043
m2546	m4883	SWR	3096	39.1281	1	0.2093	16.561	4.8288e-05	0.25077	39.3788	0.00531508	0.156236	0.705036	0.556716
m2546	m4893	SWR	3096	39.1091	1	0.22486	17.8008	2.5232e-05	0.26974	39.3788	0.00571022	0.124713	0.874869	0.444688
m2561	m4873	SWR	3096	39.1116	1	0.21561	17.0673	3.7033e-05	0.26725	39.3788	0.00547529	0.164617	0.451996	0.0799177
m2561	m4878	SWR	3096	39.1153	1	0.21453	16.9805	3.8756e-05	0.26355	39.3788	0.00544794	0.192683	0.507159	0.10137
m2561	m4883	SWR	3096	39.1257	1	0.21338	16.8843	4.0759e-05	0.25312	39.3788	0.00541853	0.237266	0.512298	0.128147
m2561	m4893	SWR	3096	39.1143	1	0.22148	17.5307	2.9059e-05	0.26457	39.3788	0.00562432	0.240878	0.811004	0.219864
m2566	m4873	SWR	3096	39.1129	1	0.21327	16.8814	4.0821e-05	0.26593	39.3788	0.00541583	0.170567	0.461954	0.0716044
m2566	m4878	SWR	3096	39.1166	1	0.21218	16.7936	4.2743e-05	0.26222	39.3788	0.00538818	0.196662	0.519945	0.0924678
m2566	m4883	SWR	3096	39.127	1	0.21107	16.7015	4.4859e-05	0.25185	39.3788	0.00536002	0.240811	0.523949	0.117214
m2566	m4893	SWR	3096	39.1155	1	0.21921	17.3503	3.1935e-05	0.26333	39.3788	0.00556662	0.252704	0.825777	0.200604
m2596	m4883	SWR	3096	39.1288	1	0.21612	17.1004	3.6397e-05	0.24998	39.3788	0.00548833	0.0397468	0.671346	0.431862
m2601	m4883	SWR	3096	39.1332	1	0.20877	16.5164	4.943e-05	0.24563	39.3788	0.00530148	0.0319926	0.747765	0.51746
m2606	m4883	SWR	3096	39.125	1	0.21477	16.9946	3.8471e-05	0.25382	39.3788	0.00545382	0.0990853	0.7852	0.509085
m3104	m6669	SWR	3096	39.1452	1	0.21058	16.655	4.5964e-05	0.23365	39.3788	0.00534761	0.129867	0.22735	0.0534813
m3139	m6644	SWR	3096	39.1186	1	0.21914	17.3434	3.205e-05	0.26021	39.3788	0.00556486	0.0131717	0.326439	0.291586
m3494	m6031	SWR	3096	38.7137	1	0.20886	16.7027	4.4828e-05	0.66513	39.3788	0.00530382	0.852894	0.994012	0.613014
m3494	m6036	SWR	3096	38.7105	1	0.20914	16.7266	4.4271e-05	0.6683	39.3788	0.00531096	0.840522	0.98886	0.364156
m3499	m6031	SWR	3096	38.7299	1	0.20942	16.7408	4.3942e-05	0.64895	39.3788	0.00531813	0.975269	0.996978	0.646214
m3499	m6036	SWR	3096	38.721	1	0.2155	17.2307	3.3997e-05	0.65785	39.3788	0.0054725	0.965088	0.992647	0.392282
m3504	m6011	SWR	3096	38.7081	1	0.22493	17.9908	2.2847e-05	0.67072	39.3788	0.00571202	0.960541	0.99726	0.516967
m3504	m6016	SWR	3096	38.6951	1	0.23792	19.0362	1.3246e-05	0.6837	39.3788	0.00604188	0.963194	0.996056	0.512988
m3504	m6021	SWR	3096	38.6933	1	0.24015	19.2156	1.2064e-05	0.68554	39.3788	0.00609852	0.969673	0.991511	0.555094
m3504	m6026	SWR	3096	38.6921	1	0.24491	19.5965	9.895e-06	0.68677	39.3788	0.00621924	0.951265	0.988146	0.585565
m3504	m6031	SWR	3096	38.6759	1	0.2589	20.7249	5.507e-06	0.70292	39.3788	0.0065746	0.96021	0.997187	0.568711
m3504	m6036	SWR	3096	38.6637	1	0.26837	21.4901	3.704e-06	0.71509	39.3788	0.0068152	0.949404	0.993612	0.331975
m3504	m6041	SWR	3096	38.6721	1	0.25305	20.2585	7.014e-06	0.70669	39.3788	0.00642603	0.966361	0.932759	0.385494
m3504	m6046	SWR	3096	38.6799	1	0.24517	19.6236	9.756e-06	0.69896	39.3788	0.00622587	0.971146	0.845495	0.329824
m3509	m6016	SWR	3096	38.707	1	0.21625	17.2968	3.2841e-05	0.67185	39.3788	0.0054915	0.993156	0.998754	0.502927
m3509	m6021	SWR	3096	38.7052	1	0.21835	17.4655	3.0067e-05	0.67358	39.3788	0.00554481	0.993601	0.997086	0.553584
m3509	m6026	SWR	3096	38.7041	1	0.22279	17.8212	2.4964e-05	0.67477	39.3788	0.00565757	0.993824	0.99759	0.635013
m3509	m6031	SWR	3096	38.6793	1	0.24552	19.6522	9.613e-06	0.69957	39.3788	0.00623483	0.995597	0.999549	0.585335
m3509	m6036	SWR	3096	38.6648	1	0.25735	20.6066	5.855e-06	0.71405	39.3788	0.0065352	0.995227	0.998742	0.359693
m3509	m6041	SWR	3096	38.6702	1	0.24516	19.6279	9.735e-06	0.70866	39.3788	0.00622567	0.995465	0.956674	0.381374
m3509	m6046	SWR	3096	38.6765	1	0.23868	19.1056	1.2775e-05	0.70235	39.3788	0.00606101	0.995122	0.888743	0.327699
m3514	m6011	SWR	3096	38.673	1	0.20714	16.5831	4.773e-05	0.70587	39.3788	0.00526029	0.241374	0.99829	0.451953
m3514	m6016	SWR	3096	38.6617	1	0.2184	17.4896	2.969e-05	0.71709	39.3788	0.00554623	0.250177	0.997978	0.455953
m3514	m6021	SWR	3096	38.6605	1	0.22002	17.6192	2.7745e-05	0.71832	39.3788	0.00558714	0.252723	0.995862	0.511245
m3514	m6026	SWR	3096	38.6628	1	0.22112	17.7067	2.6504e-05	0.71601	39.3788	0.00561522	0.246006	0.996075	0.612273
m3514	m6031	SWR	3096	38.6539	1	0.22805	18.2659	1.9791e-05	0.72497	39.3788	0.00579121	0.247359	0.998601	0.525222
m3514	m6036	SWR	3096	38.6386	1	0.24065	19.283	1.1648e-05	0.74027	39.3788	0.00611127	0.236086	0.996835	0.319676
m3514	m6041	SWR	3096	38.6309	1	0.2411	19.3226	1.1411e-05	0.74797	39.3788	0.0061226	0.203855	0.924759	0.246535
m3514	m6046	SWR	3096	38.6487	1	0.22296	17.8604	2.4459e-05	0.73012	39.3788	0.00566189	0.22316	0.861375	0.195059
m3519	m6011	SWR	3096	38.6908	1	0.20685	16.5522	4.851e-05	0.68803	39.3788	0.00525291	0.0999599	0.986663	0.359778
m3519	m6016	SWR	3096	38.6815	1	0.21615	17.3003	3.278e-05	0.6973	39.3788	0.00548901	0.109305	0.985128	0.345616
m3519	m6021	SWR	3096	38.6802	1	0.21781	17.4335	3.0574e-05	0.69859	39.3788	0.00553108	0.114666	0.975869	0.383003
m3519	m6026	SWR	3096	38.682	1	0.21926	17.549	2.8782e-05	0.69682	39.3788	0.00556798	0.127102	0.981231	0.446353
m3519	m6031	SWR	3096	38.6703	1	0.22913	18.3441	1.9e-05	0.70848	39.3788	0.00581849	0.114456	0.99412	0.378347
m3519	m6036	SWR	3096	38.6535	1	0.24341	19.4959	1.0426e-05	0.72531	39.3788	0.00618114	0.104308	0.99287	0.245688
m3519	m6041	SWR	3096	38.6441	1	0.24585	19.6961	9.396e-06	0.73474	39.3788	0.00624309	0.0912395	0.87662	0.203332
m3519	m6046	SWR	3096	38.665	1	0.22443	17.9705	2.3091e-05	0.71382	39.3788	0.00569921	0.0836687	0.791914	0.167874
m3524	m6041	SWR	3096	38.6934	1	0.21689	17.3539	3.1874e-05	0.68542	39.3788	0.0055077	0.067294	0.809851	0.14011
m3529	m6031	SWR	3096	38.6271	1	0.21294	17.0672	3.7035e-05	0.75177	39.3788	0.00540743	0.114765	0.988765	0.381375
m3529	m6036	SWR	3096	38.6111	1	0.22652	18.1629	2.0884e-05	0.76773	39.3788	0.00575221	0.128849	0.988588	0.275856
m3529	m6041	SWR	3096	38.6127	1	0.21807	17.4849	2.9763e-05	0.76614	39.3788	0.00553769	0.129174	0.884574	0.243912
m3724	m4250	SWR	3096	38.7821	1	0.21435	17.1115	3.6187e-05	0.59672	39.3788	0.00544321	0.377722	0.661582	0.341517
m3729	m4250	SWR	3096	38.8305	1	0.21604	17.225	3.4098e-05	0.54829	39.3788	0.00548618	0.558619	0.807181	0.367537
m3729	m4255	SWR	3096	38.8362	1	0.2052	16.3582	5.3708e-05	0.54265	39.3788	0.00521085	0.542846	0.796918	0.415209
m3734	m4250	SWR	3096	38.7922	1	0.21454	17.1221	3.5986e-05	0.58661	39.3788	0.005448	0.425081	0.824982	0.314598
m3734	m4255	SWR	3096	38.7967	1	0.20528	16.3815	5.3056e-05	0.58208	39.3788	0.00521296	0.394101	0.820033	0.349627
m3739	m4240	SWR	3096	38.7556	1	0.21682	17.3206	3.2435e-05	0.62327	39.3788	0.00550595	0.369362	0.700391	0.405766
m3739	m4245	SWR	3096	38.7323	1	0.22908	18.3108	1.9333e-05	0.64653	39.3788	0.00581723	0.434903	0.882848	0.492932
m3739	m4250	SWR	3096	38.6973	1	0.25044	20.0363	7.873e-06	0.68157	39.3788	0.00635967	0.425796	0.843186	0.454649
m3739	m4255	SWR	3096	38.6962	1	0.2462	19.6979	9.387e-06	0.68264	39.3788	0.00625207	0.385154	0.821153	0.462677
m3739	m4260	SWR	3096	38.7122	1	0.22819	18.2498	1.9958e-05	0.66667	39.3788	0.00579484	0.394083	0.844023	0.59882
m3739	m4265	SWR	3096	38.7072	1	0.21159	16.9243	3.9915e-05	0.67163	39.3788	0.00537326	0.528877	0.589445	0.330491
m3739	m4275	SWR	3096	38.7065	1	0.21611	17.2856	3.3034e-05	0.67233	39.3788	0.00548788	0.49534	0.26263	0.075746
m3744	m4250	SWR	3096	38.7065	1	0.21967	17.5705	2.846e-05	0.67234	39.3788	0.00557832	0.138915	0.906243	0.507336
m3744	m4255	SWR	3096	38.7044	1	0.21665	17.3303	3.227e-05	0.67438	39.3788	0.00550179	0.135749	0.885935	0.488199
m3744	m4260	SWR	3096	38.7134	1	0.20621	16.4909	5.0095e-05	0.66546	39.3788	0.00523652	0.155006	0.860746	0.495842
m3749	m4250	SWR	3096	38.7475	1	0.20516	16.3931	5.2735e-05	0.63131	39.3788	0.00521003	0.271455	0.962053	0.814847
m3754	m4250	SWR	3096	38.6591	1	0.21509	17.2254	3.4091e-05	0.71973	39.3788	0.00546208	0.397404	0.958034	0.873917
m3754	m4255	SWR	3096	38.6523	1	0.21728	17.4037	3.1055e-05	0.72655	39.3788	0.00551762	0.389706	0.952715	0.842674
m4405	m7196	SWR	3096	38.3051	1	0.20599	16.6488	4.6114e-05	1.07372	39.3788	0.0052309	0.17488	0.292427	0.0315066
m4415	m7196	SWR	3096	38.3038	1	0.21827	17.6426	2.7408e-05	1.07502	39.3788	0.00554294	0.216456	0.330267	0.104874
m4415	m7201	SWR	3096	38.3673	1	0.20433	16.4885	5.0159e-05	1.01153	39.3788	0.00518894	0.190772	0.137884	0.0441633
m4415	m7206	SWR	3096	38.3563	1	0.21797	17.594	2.8113e-05	1.02249	39.3788	0.00553525	0.167048	0.137141	0.0332031
m4460	m7206	SWR	3096	38.2938	1	0.20807	16.8221	4.2109e-05	1.085	39.3788	0.00528379	0.64946	0.311485	0.152913
m4465	m7196	SWR	3096	38.2345	1	0.20704	16.7645	4.34e-05	1.14432	39.3788	0.00525754	0.692136	0.407835	0.218796
m4465	m7201	SWR	3096	38.2819	1	0.20893	16.8967	4.0495e-05	1.09697	39.3788	0.00530556	0.788801	0.294938	0.105836
m4465	m7206	SWR	3096	38.2751	1	0.21813	17.6445	2.738e-05	1.1037	39.3788	0.00553939	0.787988	0.288819	0.0833083
m4470	m7206	SWR	3096	38.3425	1	0.21067	17.011	3.8142e-05	1.03629	39.3788	0.0053499	0.419143	0.311668	0.116381
m4788	m5726	SWR	3096	39.1636	1	0.20706	16.3684	5.342e-05	0.21524	39.3788	0.00525807	0.831929	0.39108	0.868143
m4793	m5696	SWR	3096	39.1474	1	0.21005	16.612	4.7013e-05	0.23146	39.3788	0.00533409	0.794891	0.565476	0.66166
m4793	m5726	SWR	3096	39.1344	1	0.2336	18.4807	1.7693e-05	0.24441	39.3788	0.00593216	0.832924	0.34447	0.836955
m4808	m5726	SWR	3096	39.1608	1	0.20852	16.4852	5.0245e-05	0.21804	39.3788	0.00529521	0.876786	0.25621	0.79287
m6031	m7301	SWR	3096	38.8089	1	0.20693	16.5083	4.964e-05	0.56997	39.3788	0.00525497	0.246069	0.276666	0.103385
m7286	m7311	SWR	3096	38.7392	1	0.2107	16.8387	4.1744e-05	0.63962	39.3788	0.00535053	0.308923	0.0423839	0.00697315
